# Supplementary material for: The Identification of Novel Therapeutic Biomarkers in Rheumatoid Arthritis: A Combined Bioinformatics and Integrated Multi-Omics Approach
Source: Int J Mol Sci. 2025 Mar 19;26(6):2757. doi: 10.3390/ijms26062757 (PMC11943070; doi:10.3390/ijms26062757)
Supplement: Supplementary file 1 [file ijms-26-02757-s001.zip]

Archive with 4 entries (4 files):
- Supplementary File S1.xlsx
- Supplementary File S2.xlsx
- Supplementary File S3.xlsx
- Supplementary Table S1.pdf
