# Supplementary material for: The Identification of Novel Therapeutic Biomarkers in Rheumatoid Arthritis: A Combined Bioinformatics and Integrated Multi-Omics Approach
Source: Int J Mol Sci. 2025 Mar 19;26(6):2757. doi: 10.3390/ijms26062757 (PMC11943070; doi:10.3390/ijms26062757)
Supplement: Supplementary file 1 [file ijms-26-02757-s001.zip › Supplementary File S1.xlsx]

## Sheet: Column header
Gene.symbol_Official	Official Gene symbol
Column headers of Transcriptomics data
ID	Unique Probe ID
logFC	Logarithmic fold change in gene expression
P.Value	P value Statistical significance
adj.P.Val	Adjusted p-value
t	t Statistics
B	B Statistics
Gene.symbol.RawData	Gene symbol given in the raw data
Gene.title	Gene description of the gene symbol given in the raw data
Synonyms	Synonyms of the gene symbols
Description	Gene description of official gene symbol
Column headers of Methylation data
ID	Unique Probe ID
logFC	Logarithmic fold change in gene expression
P.Value	P value Statistical significance
adj.P.Val	Adjusted p-value
t	t Statistics
B	B Statistics
AlleleA_ProbeSeq	DNA sequence of the probe used for detecting allele A.
UCSC_RefGene_Name	Gene symbol according to USCS RefGene
Synonyms	Synonyms of the gene symbols
Description	Gene description of official gene symbol
UCSC_CpG_Islands_Name	Names of CpG islands associated with the gene
RANGE_START	Start position of the genomic range
RANGE_END	End position of the genomic range
RANGE_GB	Genomic build associated with the gene (Accession ID)
SPOT_ID	Unique identifier for the spot on the microarray

## Sheet: Transcriptomics
Gene.symbol_Official	ID	logFC	P.Value	adj.P.Val	t	B	Gene.symbol.RawData	Gene.title	Synonyms	Description
SMIM14	224989_at	-1.73837	5.09e-08	1.12e-05	-8.06552	8.63524	SMIM14	small integral membrane protein 14	C4orf34	small integral membrane protein 14
TBL1X	201867_s_at	-1.06353	5.53e-08	1.2e-05	-8.02588	8.55547	TBL1X	transducin (beta)-like 1X-linked	CHNG8|EBI|SMAP55|TBL1	transducin beta like 1 X-linked
SNX3	208781_x_at	-1.08353	7.19e-08	1.42e-05	-7.89965	8.29997	SNX3	sorting nexin 3	Grd19|MCOPS8|SDP3	sorting nexin 3
CALM1	213710_s_at	-1.9161	3.36e-05	0.00112	-5.18449	2.28897	CALM1	calmodulin 1	CALML2|CAM2|CAM3|CAMB|CAMC|CAMI|CAMIII|CPVT4|DD132|LQT14|PHKD|PHKD1|caM	calmodulin 1
WDR1	210935_s_at	-1.43469	0.00121	0.0152	-3.71379	-1.19324	WDR1	WD repeat domain 1	AIP1|HEL-S-52|NORI-1|PFITS	WD repeat domain 1
COX19	231831_at	-1.4292	0.00508	0.0419	-3.11112	-2.56494	COX19	COX19, cytochrome c oxidase assembly factor	-	cytochrome c oxidase assembly factor COX19
CLN8	229958_at	1.12935	0.000478	0.00782	4.09406	-0.29989	CLN8	ceroid-lipofuscinosis, neuronal 8	C8orf61|EPMR|TLCD6	CLN8 transmembrane ER and ERGIC protein
MAGI1	222372_at	1.47035	0.0107	0.07	2.79024	-3.25888	MAGI1	membrane associated guanylate kinase, WW and PDZ domain containing 1	AIP-3|AIP3|BAIAP1|BAP-1|BAP1|MAGI-1|MAGI-1b|Magi1d|TNRC19|WWP3	membrane associated guanylate kinase, WW and PDZ domain containing 1
NRK	227971_at	-1.25987	0.0373	0.16	-2.21656	-4.40235	NRK	Nik related kinase	NESK	Nik related kinase
TBRG1	225819_at	1.15313	1.78e-09	1.11e-06	9.77901	11.868	TBRG1	transforming growth factor beta regulator 1	NIAM|TB-5	transforming growth factor beta regulator 1
FYN	243006_at	1.77859	8.33e-05	0.00218	4.80946	1.40043	FYN	FYN proto-oncogene, Src family tyrosine kinase	SLK|SYN|p59-FYN	FYN proto-oncogene, Src family tyrosine kinase
UGP2	232180_at	1.09618	0.000161	0.00353	4.54054	0.760617	UGP2	UDP-glucose pyrophosphorylase 2	DEE83|EIEE83|SVUGP2|UDPG|UDPGP|UDPGP2|UGP1|UGPP1|UGPP2|pHC379	UDP-glucose pyrophosphorylase 2
DOCK4	1558691_a_at	2.19058	0.00056	0.00876	4.02949	-0.45249	DOCK4	dedicator of cytokinesis 4	-	dedicator of cytokinesis 4
ZNF542P	235121_at	1.22123	0.00136	0.0165	3.66287	-1.31163	ZNF542P	zinc finger protein 542, pseudogene	ZNF542	zinc finger protein 542, pseudogene
PTPN13	243792_x_at	1.75507	0.00159	0.0185	3.59942	-1.45865	PTPN13	protein tyrosine phosphatase, non-receptor type 13	FAP-1|PNP1|PTP-BAS|PTP-BL|PTP1E|PTPL1|PTPLE|hPTP1E	protein tyrosine phosphatase non-receptor type 13
PCYT1B	232553_at	1.67687	0.00228	0.024	3.44871	-1.80523	PCYT1B	phosphate cytidylyltransferase 1, choline, beta	CCTB|CTB	phosphate cytidylyltransferase 1B, choline
F3	204363_at	2.73658	0.00692	0.052	2.9789	-2.8547	F3	coagulation factor III, tissue factor	CD142|TF|TFA	coagulation factor III, tissue factor
FRMD4A	1560031_at	1.02274	0.0157	0.0908	2.61829	-3.61634	FRMD4A	FERM domain containing 4A	CCAFCA|FRMD4|bA295P9.4	FERM domain containing 4A

## Sheet: Methylation
Gene.symbol_Official	ID	logFC	P.Value	adj.P.Val	t	B	AlleleA_ProbeSeq	UCSC_RefGene_Name	Synonyms	Description	UCSC_CpG_Islands_Name	RANGE_START	RANGE_END	RANGE_GB	SPOT_ID
SMIM14	cg15790941	-1	9.19e-07	0.005668	-5.68438	5.52136	CAAAAACCAACAAATCCAAATCTTATAACTAAAAATAACATAATCACTCA	C4orf34	C4orf34	small integral membrane protein 14	chr4:39640156-39640923	39640517	39640640	NC_000004.11
TBL1X	cg01975591	-0.905	0.0135	0.364896	-2.57175	-3.08851	ACCCCCACTTTTTAAACTAAAATAAAAACTACTAAAATATCTTCTAAAAC	TBL1X;TBL1X;TBL1X;TBL1X	CHNG8|EBI|SMAP55|TBL1	transducin beta like 1 X-linked	chrX:9432830-9434520	9432530	9432653	NC_000023.10
SNX3	cg18493069	-1.27	0.00514	0.26539	-2.94226	-2.25067	TTTCAATTTACAAACAAATCTCTAAAATCTCTCCATTTAACTTTCACCCA	SNX3;SNX3	Grd19|MCOPS8|SDP3	sorting nexin 3	chr6:108581716-108582669	109000000	109000000	NC_000006.11
CALM1	cg01267274	-0.418	0.00141	0.171907	-3.40413	-1.10602	AAACTAACACACAACTTAATTTCCATTAAAAACACAAAATTTCTACTCCA	CALM1;CALM1	CALML2|CAM2|CAM3|CAMB|CAMC|CAMI|CAMIII|CPVT4|DD132|LQT14|PHKD|PHKD1|caM	calmodulin 1	chr14:90863043-90864903	90864532	90864655	NC_000014.8
WDR1	cg20303303	-1.21	0.00355	0.233725	-3.07792	-1.92518	CAACACAATAACAAATAAACAAAAATACCATACAAAATCAATAAATACCA	WDR1;WDR1	AIP1|HEL-S-52|NORI-1|PFITS	WD repeat domain 1	chr4:10117575-10118952	10118265	10118388	NC_000004.11
COX19	cg11309342	-1.32	0.00107	0.157159	-3.49615	-0.8664	ACAATAAAAAATCTAAATCACAACCCAACACAAAACCCTATAAAATACCA	COX19	-	cytochrome c oxidase assembly factor COX19	chr7:1014698-1015239	1014982	1015105	NC_000007.13
CLN8	cg12089360	0.0273	0.000635	0.129179	3.67326	-0.39562	ATACCAACAAAACACATAACCAACAAAACTAATACTAATTTCACATCACA	CLN8	C8orf61|EPMR|TLCD6	CLN8 transmembrane ER and ERGIC protein	0	1719543	1719666	NC_000008.10
MAGI1	cg04223366	-0.265	0.00367	0.237271	-3.06526	-1.95595	TCCTTTCTCTCTTACCTTTTACAAATACAATACCTCCTCTTTACCTCCCA	MAGI1;MAGI1;MAGI1;MAGI1;MAGI1;MAGI1	AIP-3|AIP3|BAIAP1|BAP-1|BAP1|MAGI-1|MAGI-1b|Magi1d|TNRC19|WWP3	membrane associated guanylate kinase, WW and PDZ domain containing 1	chr3:66023373-66025595	66024364	66024487	NC_000003.11
NRK	cg14951132	-0.626	0.0191	0.408912	-2.43079	-3.38592	TAAAATTTAATACAATCCCAATACCCAAAAAACACCTTTTCCACATACCA	NRK	NESK	Nik related kinase	chrX:105066349-105067110	105000000	105000000	NC_000023.10
TBRG1	cg00281152	-1.26	0.00193	0.190395	-3.29395	-1.38817	TAAACCCTTCCCAAAAATTACATCCCAATATCAACAATATATAACTTCCA	TBRG1;TBRG1	NIAM|TB-5	transforming growth factor beta regulator 1	chr11:124492664-124493153	124000000	124000000	NC_000011.9
FYN	cg18689130	0.173	0.0111	0.342385	2.65056	-2.91693	RCCAATAATTACRACTCRCAACTCCCAAAAAACTCTTTAATAAAACAACC	FYN	SLK|SYN|p59-FYN	FYN proto-oncogene, Src family tyrosine kinase	chr6:112193835-112194854	112000000	112000000	NC_000006.11
UGP2	cg10238396	-1.37	0.00622	0.282437	-2.87122	-2.41726	CACTTAAAAACCCATCAAAATTAAACACTAAACAATACACAAAAATACCA	UGP2;UGP2	DEE83|EIEE83|SVUGP2|UDPG|UDPGP|UDPGP2|UGP1|UGPP1|UGPP2|pHC379	UDP-glucose pyrophosphorylase 2	chr2:64067892-64068906	64067940	64068063	NC_000002.11
DOCK4	cg00517218	-1.3	0.00752	0.301369	-2.79933	-2.58307	CCAACATACTACAAAACCCTAAAACAAAAAAACTAAACTAAACACTAACA	DOCK4;ZNF277	-	dedicator of cytokinesis 4	chr7:111845860-111846887	112000000	112000000	NC_000007.13
ZNF542P	cg27062795	-1.17	0.0153	0.380521	-2.5206	-3.19787	TACACACACATACTTTATATCCCAAATAACTCATCTCTTAACCATATACA	ZNF542;ZNF542;ZNF542;ZNF542	ZNF542	zinc finger protein 542, pseudogene	chr19:56879417-56879995	56879613	56879736	NC_000019.9
PTPN13	cg15543566	-0.461	0.000927	0.149405	-3.5463	-0.73436	ATAAACATAATATATCACCCTCACCTCAACATAACCACTAAAACTACTCA	PTPN13;PTPN13;PTPN13;PTPN13;PTPN13;PTPN13;PTPN13;PTPN13	FAP-1|PNP1|PTP-BAS|PTP-BL|PTP1E|PTPL1|PTPLE|hPTP1E	protein tyrosine phosphatase non-receptor type 13	chr4:87515183-87515735	87515467	87515590	NC_000004.11
PCYT1B	cg08818092	-1.13	0.00864	0.315861	-2.74632	-2.7035	TTCCTCACTAACTACAAACACATAAAAAACTCTTTTATACCATAACCACA	PCYT1B;PCYT1B;PCYT1B	CCTB|CTB	phosphate cytidylyltransferase 1B, choline	0	24665074	24665197	NC_000023.10
F3	cg02847140	-1.03	4e-06	0.011646	-5.24941	4.18622	AAATACAAAAAAATACAAAAAACTCACAATCTTAAAAAACCAATACCCCA	F3;F3	CD142|TF|TFA	coagulation factor III, tissue factor	chr1:95006837-95008051	95007331	95007454	NC_000001.10
FRMD4A	cg26477221	0.386	0.00109	0.157798	3.49144	-0.87876	ATTTCTCTAAATCACAAAAATATACCTCAACAATATCRACAACAAAAAAC	FRMD4A	CCAFCA|FRMD4|bA295P9.4	FERM domain containing 4A	chr10:13698562-13699540	13702163	13702286	NC_000010.10

## Sheet: Combined
	Transcriptomics Data										Methylation Data
Gene.symbol_Official	ID	logFC	P.Value	adj.P.Val	t	B	Gene.symbol.RawData	Gene.title	Synonyms	Description	ID	logFC	P.Value	adj.P.Val	t	B	AlleleA_ProbeSeq	UCSC_RefGene_Name	Synonyms	Description	UCSC_CpG_Islands_Name	RANGE_START	RANGE_END	RANGE_GB	SPOT_ID
SMIM14	224989_at	-1.73837	5.09e-08	1.12e-05	-8.06552	8.63524	SMIM14	small integral membrane protein 14	C4orf34	small integral membrane protein 14	cg15790941	-1	9.19e-07	0.005668	-5.68438	5.52136	CAAAAACCAACAAATCCAAATCTTATAACTAAAAATAACATAATCACTCA	C4orf34	C4orf34	small integral membrane protein 14	chr4:39640156-39640923	39640517	39640640	NC_000004.11
TBL1X	201867_s_at	-1.06353	5.53e-08	1.2e-05	-8.02588	8.55547	TBL1X	transducin (beta)-like 1X-linked	CHNG8|EBI|SMAP55|TBL1	transducin beta like 1 X-linked	cg01975591	-0.905	0.0135	0.364896	-2.57175	-3.08851	ACCCCCACTTTTTAAACTAAAATAAAAACTACTAAAATATCTTCTAAAAC	TBL1X;TBL1X;TBL1X;TBL1X	CHNG8|EBI|SMAP55|TBL1	transducin beta like 1 X-linked	chrX:9432830-9434520	9432530	9432653	NC_000023.10
SNX3	208781_x_at	-1.08353	7.19e-08	1.42e-05	-7.89965	8.29997	SNX3	sorting nexin 3	Grd19|MCOPS8|SDP3	sorting nexin 3	cg18493069	-1.27	0.00514	0.26539	-2.94226	-2.25067	TTTCAATTTACAAACAAATCTCTAAAATCTCTCCATTTAACTTTCACCCA	SNX3;SNX3	Grd19|MCOPS8|SDP3	sorting nexin 3	chr6:108581716-108582669	109000000	109000000	NC_000006.11
CALM1	213710_s_at	-1.9161	3.36e-05	0.00112	-5.18449	2.28897	CALM1	calmodulin 1	CALML2|CAM2|CAM3|CAMB|CAMC|CAMI|CAMIII|CPVT4|DD132|LQT14|PHKD|PHKD1|caM	calmodulin 1	cg01267274	-0.418	0.00141	0.171907	-3.40413	-1.10602	AAACTAACACACAACTTAATTTCCATTAAAAACACAAAATTTCTACTCCA	CALM1;CALM1	CALML2|CAM2|CAM3|CAMB|CAMC|CAMI|CAMIII|CPVT4|DD132|LQT14|PHKD|PHKD1|caM	calmodulin 1	chr14:90863043-90864903	90864532	90864655	NC_000014.8
WDR1	210935_s_at	-1.43469	0.00121	0.0152	-3.71379	-1.19324	WDR1	WD repeat domain 1	AIP1|HEL-S-52|NORI-1|PFITS	WD repeat domain 1	cg20303303	-1.21	0.00355	0.233725	-3.07792	-1.92518	CAACACAATAACAAATAAACAAAAATACCATACAAAATCAATAAATACCA	WDR1;WDR1	AIP1|HEL-S-52|NORI-1|PFITS	WD repeat domain 1	chr4:10117575-10118952	10118265	10118388	NC_000004.11
COX19	231831_at	-1.4292	0.00508	0.0419	-3.11112	-2.56494	COX19	COX19, cytochrome c oxidase assembly factor	-	cytochrome c oxidase assembly factor COX19	cg11309342	-1.32	0.00107	0.157159	-3.49615	-0.8664	ACAATAAAAAATCTAAATCACAACCCAACACAAAACCCTATAAAATACCA	COX19	-	cytochrome c oxidase assembly factor COX19	chr7:1014698-1015239	1014982	1015105	NC_000007.13
CLN8	229958_at	1.12935	0.000478	0.00782	4.09406	-0.29989	CLN8	ceroid-lipofuscinosis, neuronal 8	C8orf61|EPMR|TLCD6	CLN8 transmembrane ER and ERGIC protein	cg12089360	0.0273	0.000635	0.129179	3.67326	-0.39562	ATACCAACAAAACACATAACCAACAAAACTAATACTAATTTCACATCACA	CLN8	C8orf61|EPMR|TLCD6	CLN8 transmembrane ER and ERGIC protein	0	1719543	1719666	NC_000008.10
MAGI1	222372_at	1.47035	0.0107	0.07	2.79024	-3.25888	MAGI1	membrane associated guanylate kinase, WW and PDZ domain containing 1	AIP-3|AIP3|BAIAP1|BAP-1|BAP1|MAGI-1|MAGI-1b|Magi1d|TNRC19|WWP3	membrane associated guanylate kinase, WW and PDZ domain containing 1	cg04223366	-0.265	0.00367	0.237271	-3.06526	-1.95595	TCCTTTCTCTCTTACCTTTTACAAATACAATACCTCCTCTTTACCTCCCA	MAGI1;MAGI1;MAGI1;MAGI1;MAGI1;MAGI1	AIP-3|AIP3|BAIAP1|BAP-1|BAP1|MAGI-1|MAGI-1b|Magi1d|TNRC19|WWP3	membrane associated guanylate kinase, WW and PDZ domain containing 1	chr3:66023373-66025595	66024364	66024487	NC_000003.11
NRK	227971_at	-1.25987	0.0373	0.16	-2.21656	-4.40235	NRK	Nik related kinase	NESK	Nik related kinase	cg14951132	-0.626	0.0191	0.408912	-2.43079	-3.38592	TAAAATTTAATACAATCCCAATACCCAAAAAACACCTTTTCCACATACCA	NRK	NESK	Nik related kinase	chrX:105066349-105067110	105000000	105000000	NC_000023.10
TBRG1	225819_at	1.15313	1.78e-09	1.11e-06	9.77901	11.868	TBRG1	transforming growth factor beta regulator 1	NIAM|TB-5	transforming growth factor beta regulator 1	cg00281152	-1.26	0.00193	0.190395	-3.29395	-1.38817	TAAACCCTTCCCAAAAATTACATCCCAATATCAACAATATATAACTTCCA	TBRG1;TBRG1	NIAM|TB-5	transforming growth factor beta regulator 1	chr11:124492664-124493153	124000000	124000000	NC_000011.9
FYN	243006_at	1.77859	8.33e-05	0.00218	4.80946	1.40043	FYN	FYN proto-oncogene, Src family tyrosine kinase	SLK|SYN|p59-FYN	FYN proto-oncogene, Src family tyrosine kinase	cg18689130	0.173	0.0111	0.342385	2.65056	-2.91693	RCCAATAATTACRACTCRCAACTCCCAAAAAACTCTTTAATAAAACAACC	FYN	SLK|SYN|p59-FYN	FYN proto-oncogene, Src family tyrosine kinase	chr6:112193835-112194854	112000000	112000000	NC_000006.11
UGP2	232180_at	1.09618	0.000161	0.00353	4.54054	0.760617	UGP2	UDP-glucose pyrophosphorylase 2	DEE83|EIEE83|SVUGP2|UDPG|UDPGP|UDPGP2|UGP1|UGPP1|UGPP2|pHC379	UDP-glucose pyrophosphorylase 2	cg10238396	-1.37	0.00622	0.282437	-2.87122	-2.41726	CACTTAAAAACCCATCAAAATTAAACACTAAACAATACACAAAAATACCA	UGP2;UGP2	DEE83|EIEE83|SVUGP2|UDPG|UDPGP|UDPGP2|UGP1|UGPP1|UGPP2|pHC379	UDP-glucose pyrophosphorylase 2	chr2:64067892-64068906	64067940	64068063	NC_000002.11
DOCK4	1558691_a_at	2.19058	0.00056	0.00876	4.02949	-0.45249	DOCK4	dedicator of cytokinesis 4	-	dedicator of cytokinesis 4	cg00517218	-1.3	0.00752	0.301369	-2.79933	-2.58307	CCAACATACTACAAAACCCTAAAACAAAAAAACTAAACTAAACACTAACA	DOCK4;ZNF277	-	dedicator of cytokinesis 4	chr7:111845860-111846887	112000000	112000000	NC_000007.13
ZNF542P	235121_at	1.22123	0.00136	0.0165	3.66287	-1.31163	ZNF542P	zinc finger protein 542, pseudogene	ZNF542	zinc finger protein 542, pseudogene	cg27062795	-1.17	0.0153	0.380521	-2.5206	-3.19787	TACACACACATACTTTATATCCCAAATAACTCATCTCTTAACCATATACA	ZNF542;ZNF542;ZNF542;ZNF542	ZNF542	zinc finger protein 542, pseudogene	chr19:56879417-56879995	56879613	56879736	NC_000019.9
PTPN13	243792_x_at	1.75507	0.00159	0.0185	3.59942	-1.45865	PTPN13	protein tyrosine phosphatase, non-receptor type 13	FAP-1|PNP1|PTP-BAS|PTP-BL|PTP1E|PTPL1|PTPLE|hPTP1E	protein tyrosine phosphatase non-receptor type 13	cg15543566	-0.461	0.000927	0.149405	-3.5463	-0.73436	ATAAACATAATATATCACCCTCACCTCAACATAACCACTAAAACTACTCA	PTPN13;PTPN13;PTPN13;PTPN13;PTPN13;PTPN13;PTPN13;PTPN13	FAP-1|PNP1|PTP-BAS|PTP-BL|PTP1E|PTPL1|PTPLE|hPTP1E	protein tyrosine phosphatase non-receptor type 13	chr4:87515183-87515735	87515467	87515590	NC_000004.11
PCYT1B	232553_at	1.67687	0.00228	0.024	3.44871	-1.80523	PCYT1B	phosphate cytidylyltransferase 1, choline, beta	CCTB|CTB	phosphate cytidylyltransferase 1B, choline	cg08818092	-1.13	0.00864	0.315861	-2.74632	-2.7035	TTCCTCACTAACTACAAACACATAAAAAACTCTTTTATACCATAACCACA	PCYT1B;PCYT1B;PCYT1B	CCTB|CTB	phosphate cytidylyltransferase 1B, choline	0	24665074	24665197	NC_000023.10
F3	204363_at	2.73658	0.00692	0.052	2.9789	-2.8547	F3	coagulation factor III, tissue factor	CD142|TF|TFA	coagulation factor III, tissue factor	cg02847140	-1.03	4e-06	0.011646	-5.24941	4.18622	AAATACAAAAAAATACAAAAAACTCACAATCTTAAAAAACCAATACCCCA	F3;F3	CD142|TF|TFA	coagulation factor III, tissue factor	chr1:95006837-95008051	95007331	95007454	NC_000001.10
FRMD4A	1560031_at	1.02274	0.0157	0.0908	2.61829	-3.61634	FRMD4A	FERM domain containing 4A	CCAFCA|FRMD4|bA295P9.4	FERM domain containing 4A	cg26477221	0.386	0.00109	0.157798	3.49144	-0.87876	ATTTCTCTAAATCACAAAAATATACCTCAACAATATCRACAACAAAAAAC	FRMD4A	CCAFCA|FRMD4|bA295P9.4	FERM domain containing 4A	chr10:13698562-13699540	13702163	13702286	NC_000010.10
