# Supplementary material for: The Identification of Novel Therapeutic Biomarkers in Rheumatoid Arthritis: A Combined Bioinformatics and Integrated Multi-Omics Approach
Source: Int J Mol Sci. 2025 Mar 19;26(6):2757. doi: 10.3390/ijms26062757 (PMC11943070; doi:10.3390/ijms26062757)
Supplement: Supplementary file 1 [file ijms-26-02757-s001.zip › Supplementary File S2.xlsx]

## Sheet: GSE56649 
ID	logFC	P.Value	adj.P.Val	t	B	Gene.symbol.RawData	Gene.title	Gene.symbol_Official	Synonyms	Description
224563_at	-3.3981	3e-14	1.34e-09	-17.1828	21.8768	WASF2	WAS protein family member 2	WASF2	IMD2|SCAR2|WASF4|WAVE2|dJ393P12.2	WASP family member 2
208629_s_at	-1.61807	4.9e-14	1.34e-09	-16.7758	21.4565	HADHA	hydroxyacyl-CoA dehydrogenase/3-ketoacyl-CoA thiolase/enoyl-CoA hydratase (trifunctional protein), alpha subunit	HADHA	ECHA|GBP|HADH|LCEH|LCHAD|MTPA|TP-ALPHA	hydroxyacyl-CoA dehydrogenase trifunctional multienzyme complex subunit alpha
212417_at	-1.84593	2.96e-13	5.32e-09	-15.3591	19.895	SCAMP1	secretory carrier membrane protein 1	SCAMP1	SCAMP|SCAMP37	secretory carrier membrane protein 1
212487_at	-2.20554	3.89e-13	5.32e-09	-15.1517	19.6528	GPATCH8	G-patch domain containing 8	GPATCH8	GPATC8|KIAA0553	G-patch domain containing 8
201861_s_at	-1.68684	1.08e-12	1.18e-08	-14.4007	18.7443	LRRFIP1	LRR binding FLII interacting protein 1	LRRFIP1	FLAP-1|FLAP1|FLIIAP1|GCF-2|GCF2|HUFI-1|TRIP	LRR binding FLII interacting protein 1
218521_s_at	-1.6837	2.01e-12	1.6e-08	-13.9595	18.1866	UBE2W	ubiquitin conjugating enzyme E2 W (putative)	UBE2W	UBC-16|UBC16	ubiquitin conjugating enzyme E2 W
229060_at	-3.46898	2.04e-12	1.6e-08	-13.9487	18.1727	YPEL2	yippee like 2	YPEL2	FKSG4	yippee like 2
203479_s_at	-2.32249	3.14e-12	2.14e-08	-13.6508	17.7855	OTUD4	OTU deubiquitinase 4	OTUD4	DUBA6|HIN1|HSHIN1	OTU deubiquitinase 4
222387_s_at	-2.73369	4.19e-12	2.27e-08	-13.4519	17.5221	VPS35	VPS35 retromer complex component	VPS35	MEM3|PARK17	VPS35 retromer complex component
208325_s_at	-1.85957	4.41e-12	2.27e-08	-13.4183	17.4772	AKAP13	A-kinase anchoring protein 13	AKAP13	AKAP-13|AKAP-Lbc|ARHGEF13|BRX|HA-3|Ht31|LBC|PRKA13|PROTO-LB|PROTO-LBC|c-lbc|p47	A-kinase anchoring protein 13
205457_at	-1.92264	4.57e-12	2.27e-08	-13.3938	17.4444	C6orf106	chromosome 6 open reading frame 106	#N/A	#N/A	#N/A
214659_x_at	-1.57793	9.05e-12	4.12e-08	-12.9362	16.8205	YLPM1	YLP motif containing 1	YLPM1	C14orf170|PPP1R169|ZAP113|ZAP3	YLP motif containing 1
222620_s_at	-1.35122	1.05e-11	4.12e-08	-12.8406	16.6875	DNAJC1	DnaJ heat shock protein family (Hsp40) member C1	DNAJC1	DNAJL1|ERdj1|HTJ1|MTJ1	DnaJ heat shock protein family (Hsp40) member C1
208879_x_at	-2.12878	1.05e-11	4.12e-08	-12.8355	16.6803	PRPF6	pre-mRNA processing factor 6	PRPF6	ANT-1|ANT1|C20orf14|Prp6|RP60|SNRNP102|TOM|U5-102K|hPrp6	pre-mRNA processing factor 6
203391_at	-1.96046	1.4e-11	5.1e-08	-12.651	16.4207	FKBP2	FK506 binding protein 2	FKBP2	FKBP-13|FKBP13|PPIase	FKBP prolyl isomerase 2
1558924_s_at	-2.64638	1.67e-11	5.71e-08	-12.5359	16.2569	CLIP1	CAP-Gly domain containing linker protein 1	CLIP1	CLIP|CLIP-170|CLIP170|CYLN1|RSN	CAP-Gly domain containing linker protein 1
1568877_a_at	-1.59285	2.23e-11	6.66e-08	-12.3519	15.9919	ACBD5	acyl-CoA binding domain containing 5	ACBD5	RDLKD	acyl-CoA binding domain containing 5
208721_s_at	-2.09909	2.27e-11	6.66e-08	-12.3393	15.9737	ANAPC5	anaphase promoting complex subunit 5	ANAPC5	APC5	anaphase promoting complex subunit 5
202844_s_at	-1.93127	2.31e-11	6.66e-08	-12.327	15.9559	RALBP1	ralA binding protein 1	RALBP1	RIP1|RLIP1|RLIP76	ralA binding protein 1
208710_s_at	-1.19862	2.83e-11	7.75e-08	-12.1982	15.7678	AP3D1	adaptor related protein complex 3 delta 1 subunit	AP3D1	ADTD|HPS10|hBLVR	adaptor related protein complex 3 subunit delta 1
236356_at	-2.21277	3.42e-11	8.9e-08	-12.0802	15.594	NDUFS1	NADH:ubiquinone oxidoreductase core subunit S1	NDUFS1	CI-75Kd|CI-75k|MC1DN5|PRO1304	NADH:ubiquinone oxidoreductase core subunit S1
201683_x_at	-1.55438	3.69e-11	9.16e-08	-12.0332	15.5242	TOX4	TOX high mobility group box family member 4	TOX4	C14orf92|KIAA0737|LCP1|MIG7	TOX high mobility group box family member 4
212420_at	-1.9388	4.37e-11	1.04e-07	-11.9273	15.3663	ELF1	E74 like ETS transcription factor 1	ELF1	EFTUD1|RIA1	E74 like ETS transcription factor 1
201392_s_at	-1.72584	5.33e-11	1.22e-07	-11.8038	15.1805	IGF2R	insulin like growth factor 2 receptor	IGF2R	CD222|CI-M6PR|CIMPR|M6P-R|M6P/IGF2R|MPR 300|MPR1|MPR300|MPRI	insulin like growth factor 2 receptor
217683_at	-5.88049	5.83e-11	1.23e-07	-11.7494	15.0981	HBE1	hemoglobin subunit epsilon 1	HBE1	HBE	hemoglobin subunit epsilon 1
206370_at	-1.73183	5.85e-11	1.23e-07	-11.7471	15.0946	PIK3CG	phosphatidylinositol-4,5-bisphosphate 3-kinase catalytic subunit gamma	PIK3CG	IMD97|PI3CG|PI3K|PI3Kgamma|PIK3|p110gamma|p120-PI3K	phosphatidylinositol-4,5-bisphosphate 3-kinase catalytic subunit gamma
208095_s_at	-1.09908	6.42e-11	1.3e-07	-11.6899	15.0076	SRP72	signal recognition particle 72	SRP72	BMFF|BMFS1|HEL103	signal recognition particle 72
206668_s_at	-1.54262	6.69e-11	1.31e-07	-11.6644	14.9686	SCAMP1	secretory carrier membrane protein 1	SCAMP1	SCAMP|SCAMP37	secretory carrier membrane protein 1
208900_s_at	-2.07741	7.09e-11	1.34e-07	-11.6292	14.9148	TOP1	topoisomerase (DNA) I	TOP1	TOPI	DNA topoisomerase I
221764_at	1.4304	8.5e-11	1.55e-07	11.5194	14.7458	R3HDM4	R3H domain containing 4	R3HDM4	C19orf22	R3H domain containing 4
1558173_a_at	-3.27067	9.66e-11	1.67e-07	-11.4418	14.6255	LUZP1	leucine zipper protein 1	LUZP1	LUZP	leucine zipper protein 1
224705_s_at	1.39829	9.8e-11	1.67e-07	11.4333	14.6123	TNRC6A	trinucleotide repeat containing 6A	TNRC6A	CAGH26|FAME6|GW1|GW182|TNRC6	trinucleotide repeat containing adaptor 6A
222024_s_at	-1.33019	1.06e-10	1.75e-07	-11.3875	14.5409	AKAP13	A-kinase anchoring protein 13	AKAP13	AKAP-13|AKAP-Lbc|ARHGEF13|BRX|HA-3|Ht31|LBC|PRKA13|PROTO-LB|PROTO-LBC|c-lbc|p47	A-kinase anchoring protein 13
207460_at	-2.24996	1.23e-10	1.94e-07	-11.2962	14.398	GZMM	granzyme M	GZMM	LMET1|MET1	granzyme M
203515_s_at	-1.77085	1.24e-10	1.94e-07	-11.29	14.3881	PMVK	phosphomevalonate kinase	PMVK	HUMPMKI|PMK|PMKA|PMKASE|POROK1	phosphomevalonate kinase
241347_at	-2.11431	1.43e-10	2.12e-07	-11.2058	14.2553	RNF213	ring finger protein 213	RNF213	ALO17|C17orf27|KIAA1618|MYMY2|MYSTR|NET57	ring finger protein 213
209024_s_at	-1.56403	1.46e-10	2.12e-07	-11.1948	14.2379	SYNCRIP	synaptotagmin binding cytoplasmic RNA interacting protein	SYNCRIP	GRY-RBP|GRYRBP|HNRNPQ|HNRPQ1|NSAP1|PP68|hnRNP-Q	synaptotagmin binding cytoplasmic RNA interacting protein
202354_s_at	-2.01666	1.49e-10	2.12e-07	-11.183	14.2193	GTF2F1	general transcription factor IIF subunit 1	GTF2F1	BTF4|RAP74|TF2F1|TFIIF	general transcription factor IIF subunit 1
226102_at	1.34129	1.51e-10	2.12e-07	11.1752	14.2068	ZKSCAN8	zinc finger with KRAB and SCAN domains 8	ZKSCAN8	LD5-1|ZNF192|ZSCAN40	zinc finger with KRAB and SCAN domains 8
216483_s_at	-1.80017	1.89e-10	2.54e-07	-11.0419	13.9943	MYDGF	myeloid derived growth factor	MYDGF	C19orf10|EUROIMAGE1875335|IL25|IL27|IL27w|R33729_1|SF20	myeloid derived growth factor
201183_s_at	-1.52179	1.9e-10	2.54e-07	-11.0385	13.9888	CHD4	chromodomain helicase DNA binding protein 4	CHD4	CHD-4|Mi-2b|Mi2-BETA|SIHIWES	chromodomain helicase DNA binding protein 4
208624_s_at	-1.55429	2.29e-10	2.98e-07	-10.9302	13.8145	EIF4G1	eukaryotic translation initiation factor 4 gamma 1	EIF4G1	EIF-4G1|EIF4F|EIF4G|EIF4GI|P220|PARK18	eukaryotic translation initiation factor 4 gamma 1
227608_at	-1.53047	2.51e-10	3.16e-07	-10.8774	13.729	DAP3	death associated protein 3	DAP3	DAP-3|MRP-S29|MRPS29|S29mt|bMRP-10|mS29	death associated protein 3
225115_at	-1.72576	2.58e-10	3.16e-07	-10.8612	13.7025	HIPK2	homeodomain interacting protein kinase 2	HIPK2	PRO0593	homeodomain interacting protein kinase 2
227817_at	-1.70154	2.6e-10	3.16e-07	-10.8572	13.696	PRKCB	protein kinase C beta	PRKCB	PKC-beta|PKCB|PKCI(2)|PKCbeta|PRKCB1|PRKCB2	protein kinase C beta
225377_at	-1.39417	2.9e-10	3.45e-07	-10.7935	13.5922	RABL6	RAB, member RAS oncogene family-like 6	RABL6	C9orf86|PARF|RBEL1|pp8875	RAB, member RAS oncogene family like 6
213446_s_at	-2.1264	3.05e-10	3.55e-07	-10.7641	13.5442	IQGAP1	IQ motif containing GTPase activating protein 1	IQGAP1	HUMORFA01|SAR1|p195	IQ motif containing GTPase activating protein 1
1552274_at	-1.51032	3.48e-10	3.97e-07	-10.6875	13.4183	PXK	PX domain containing serine/threonine kinase like	PXK	MONAKA|SLOB	PX domain containing serine/threonine kinase like
202818_s_at	-1.62675	3.64e-10	4.06e-07	-10.6625	13.377	TCEB3	transcription elongation factor B subunit 3	#N/A	#N/A	#N/A
200745_s_at	-1.15966	3.91e-10	4.19e-07	-10.6218	13.3098	GNB1	G protein subunit beta 1	GNB1	HG2A|MDS|MRD42	G protein subunit beta 1
222508_s_at	-1.85437	4e-10	4.19e-07	-10.6088	13.2882	ARGLU1	arginine and glutamate rich 1	ARGLU1	-	arginine and glutamate rich 1
235577_at	-1.63336	4.04e-10	4.19e-07	-10.6022	13.2773	ZNF652	zinc finger protein 652	ZNF652	-	zinc finger protein 652
221739_at	-1.46369	4.06e-10	4.19e-07	-10.6003	13.2742	MYDGF	myeloid derived growth factor	MYDGF	C19orf10|EUROIMAGE1875335|IL25|IL27|IL27w|R33729_1|SF20	myeloid derived growth factor
224853_at	-1.72492	4.24e-10	4.2e-07	-10.5751	13.2324	SLAIN2	SLAIN motif family member 2	SLAIN2	KIAA1458	SLAIN motif family member 2
201216_at	-1.7203	4.26e-10	4.2e-07	-10.5725	13.228	ERP29	endoplasmic reticulum protein 29	ERP29	C12orf8|ERp28|ERp31|HEL-S-107|PDI-DB|PDIA9	endoplasmic reticulum protein 29
201831_s_at	-2.20835	4.34e-10	4.2e-07	-10.5624	13.2113	USO1	USO1 vesicle transport factor	USO1	P115|TAP|VDP	USO1 vesicle transport factor
224247_s_at	-1.32123	4.49e-10	4.2e-07	-10.5427	13.1784	MRPS10	mitochondrial ribosomal protein S10	MRPS10	MRP-S10|PNAS-122|uS10m	mitochondrial ribosomal protein S10
221768_at	1.81478	4.52e-10	4.2e-07	10.5388	13.172	SFPQ	splicing factor proline and glutamine rich	SFPQ	POMP100|PPP1R140|PSF	splicing factor proline and glutamine rich
200842_s_at	-2.02356	4.53e-10	4.2e-07	-10.5379	13.1705	EPRS	glutamyl-prolyl-tRNA synthetase	#N/A	#N/A	#N/A
219158_s_at	-1.83298	4.79e-10	4.36e-07	-10.5061	13.1175	NAA15	N(alpha)-acetyltransferase 15, NatA auxiliary subunit	NAA15	Ga19|MRD50|NARG1|NAT1P|NATH|TBDN|TBDN100	N-alpha-acetyltransferase 15, NatA auxiliary subunit
1555913_at	-1.58558	5.34e-10	4.79e-07	-10.444	13.0134	GON4L	gon-4 like	GON4L	GON-4|GON4|YARP	gon-4 like
212575_at	4.3145	6.23e-10	5.49e-07	10.3579	12.8683	TMEM259	transmembrane protein 259	TMEM259	ASBABP1|C19orf6|MBRL|MEMBRALIN|R32184_3	transmembrane protein 259
212319_at	1.7955	6.47e-10	5.53e-07	10.3364	12.832	SGSM2	small G protein signaling modulator 2	SGSM2	RUTBC1	small G protein signaling modulator 2
225107_at	2.061	6.48e-10	5.53e-07	10.3358	12.831	HNRNPA2B1	heterogeneous nuclear ribonucleoprotein A2/B1	HNRNPA2B1	HNRNPA2|HNRNPB1|HNRPA2|HNRPA2B1|HNRPB1|IBMPFD2|OPMD2|RNPA2|SNRPB1	heterogeneous nuclear ribonucleoprotein A2/B1
208685_x_at	-1.05911	7.14e-10	6.01e-07	-10.2811	12.7382	BRD2	bromodomain containing 2	BRD2	BRD2-IT1|D6S113E|FSH|FSHRG1|FSRG1|NAT|O27.1.1|RING3|RNF3	bromodomain containing 2
231038_s_at	1.92318	7.57e-10	6.27e-07	10.2484	12.6825			#N/A	#N/A	#N/A
220946_s_at	-1.90153	7.76e-10	6.28e-07	-10.2346	12.6591	SETD2	SET domain containing 2	SETD2	HBP231|HIF-1|HIP-1|HSPC069|HYPB|KMT3A|LLS|MRD70|RAPAS|SET2|p231HBP	SET domain containing 2, histone lysine methyltransferase
212257_s_at	-1.88712	7.81e-10	6.28e-07	-10.2308	12.6526	SMARCA2	SWI/SNF related, matrix associated, actin dependent regulator of chromatin, subfamily a, member 2	SMARCA2	BAF190|BIS|BRM|NCBRS|SNF2|SNF2L2|SNF2LA|SWI2|Sth1p|hBRM|hSNF2a	SWI/SNF related, matrix associated, actin dependent regulator of chromatin, subfamily a, member 2
232412_at	-2.40312	8.08e-10	6.4e-07	-10.2122	12.6208	FBXL20	F-box and leucine rich repeat protein 20	FBXL20	Fbl2|Fbl20	F-box and leucine rich repeat protein 20
1553107_s_at	-1.92467	9.06e-10	7.08e-07	-10.1484	12.5115	C5orf24	chromosome 5 open reading frame 24	C5orf24	-	chromosome 5 open reading frame 24
212002_at	-1.51231	9.92e-10	7.59e-07	-10.0982	12.4252	SZRD1	SUZ RNA binding domain containing 1	SZRD1	C1orf144	SUZ RNA binding domain containing 1
215541_s_at	-1.12558	9.99e-10	7.59e-07	-10.0945	12.4188	DIAPH1	diaphanous related formin 1	DIAPH1	DFNA1|DIA1|DRF1|LFHL1|SCBMS|hDIA1|mDia1	diaphanous related formin 1
200598_s_at	-1.84935	1.09e-09	8.08e-07	-10.0446	12.3326	MIR3652///HSP90B1	microRNA 3652///heat shock protein 90 beta family member 1	MIR3652	-	microRNA 3652
200616_s_at	-1.25121	1.09e-09	8.08e-07	-10.0445	12.3324	MLEC	malectin	MLEC	KIAA0152	malectin
222522_x_at	-1.18803	1.11e-09	8.09e-07	-10.0363	12.3181	MRPS10	mitochondrial ribosomal protein S10	MRPS10	MRP-S10|PNAS-122|uS10m	mitochondrial ribosomal protein S10
211085_s_at	-1.87265	1.17e-09	8.41e-07	-10.006	12.2656	STK4	serine/threonine kinase 4	STK4	KRS2|MST1|YSK3	serine/threonine kinase 4
212492_s_at	-2.22645	1.19e-09	8.41e-07	-9.9977	12.2512	KDM4B	lysine demethylase 4B	KDM4B	JMJD2B|MRD65|TDRD14B	lysine demethylase 4B
219235_s_at	-1.16695	1.2e-09	8.41e-07	-9.9937	12.2442	PHACTR4	phosphatase and actin regulator 4	PHACTR4	PPP1R124	phosphatase and actin regulator 4
202876_s_at	-1.4681	1.27e-09	8.77e-07	-9.96361	12.1919	PBX2	PBX homeobox 2	PBX2	G17|HOX12|PBX2MHC	PBX homeobox 2
225945_at	1.18376	1.29e-09	8.8e-07	9.95508	12.177	ZNF655	zinc finger protein 655	ZNF655	VIK|VIK-1	zinc finger protein 655
201405_s_at	-1.30833	1.4e-09	9.45e-07	-9.90926	12.097	COPS6	COP9 signalosome subunit 6	COPS6	CSN6|MOV34-34KD	COP9 signalosome subunit 6
209889_at	1.30899	1.46e-09	9.76e-07	9.88499	12.0545	SEC31B	SEC31 homolog B, COPII coat complex component	SEC31B	SEC31B-1|SEC31L2	SEC31 homolog B, COPII coat complex component
224977_at	-1.36966	1.52e-09	1e-06	-9.86411	12.0179	C6orf89	chromosome 6 open reading frame 89	C6orf89	BRAP|PS1TP5TP1	chromosome 6 open reading frame 89
222439_s_at	-1.61507	1.55e-09	1.01e-06	-9.85297	11.9983	THRAP3	thyroid hormone receptor associated protein 3	THRAP3	BCLAF2|TRAP150	thyroid hormone receptor associated protein 3
201072_s_at	-1.34849	1.56e-09	1.01e-06	-9.84917	11.9916	SMARCC1	SWI/SNF related, matrix associated, actin dependent regulator of chromatin subfamily c member 1	SMARCC1	BAF155|CRACC1|HYC5|Rsc8|SRG3|SWI3	SWI/SNF related, matrix associated, actin dependent regulator of chromatin subfamily c member 1
221989_at	1.29188	1.69e-09	1.07e-06	9.80575	11.9152	SNORA70///RPL10	small nucleolar RNA, H/ACA box 70///ribosomal protein L10	SNORA70	DXS648E|RNU70|U70	small nucleolar RNA, H/ACA box 70
223946_at	1.23823	1.71e-09	1.07e-06	9.80085	11.9066	MED23	mediator complex subunit 23	MED23	ARC130|CRSP130|CRSP133|CRSP3|DRIP130|MRT18|SUR-2|SUR2	mediator complex subunit 23
225819_at	1.15313	1.78e-09	1.11e-06	9.77902	11.868	TBRG1	transforming growth factor beta regulator 1	TBRG1	NIAM|TB-5	transforming growth factor beta regulator 1
211993_at	-1.75922	1.87e-09	1.15e-06	-9.75146	11.8193	WNK1	WNK lysine deficient protein kinase 1	WNK1	HSAN2|HSN2|KDP|PPP1R167|PRKWNK1|PSK|p65	WNK lysine deficient protein kinase 1
227740_at	-1.49652	1.95e-09	1.18e-06	-9.7297	11.7807	UHMK1	U2AF homology motif (UHM) kinase 1	UHMK1	KIS|KIST|P-CIP2	U2AF homology motif kinase 1
201593_s_at	-1.21267	2.02e-09	1.21e-06	-9.70997	11.7457	ZC3H15	zinc finger CCCH-type containing 15	ZC3H15	DFRP1|HT010|LEREPO4|MSTP012	zinc finger CCCH-type containing 15
202251_at	1.27362	2.04e-09	1.21e-06	9.7044	11.7358	PRPF3	pre-mRNA processing factor 3	PRPF3	HPRP3|HPRP3P|PRP3|Prp3p|RP18|SNRNP90	pre-mRNA processing factor 3
229010_at	-1.72093	2.11e-09	1.24e-06	-9.68756	11.7059	CBL	Cbl proto-oncogene	CBL	C-CBL|CBL2|FRA11B|NSLL|RNF55	Cbl proto-oncogene
228111_s_at	1.098	2.15e-09	1.25e-06	9.67828	11.6894	DNAH1	dynein axonemal heavy chain 1	DNAH1	CILD37|DNAHC1|HDHC7|HL-11|HL11|HSRF-1|SPGF18|XLHSRF-1	dynein axonemal heavy chain 1
224661_at	-1.25214	2.28e-09	1.31e-06	-9.64573	11.6313	PYURF///PIGY	PIGY upstream reading frame///phosphatidylinositol glycan anchor biosynthesis class Y	PYURF	NDUFAFQ|PREY	PIGY upstream open reading frame
212113_at	-2.14812	2.37e-09	1.35e-06	-9.62554	11.5953	ATXN7L3B	ataxin 7 like 3B	ATXN7L3B	lnc-SCA7	ataxin 7 like 3B
230629_s_at	-1.86427	2.42e-09	1.37e-06	-9.61292	11.5727	EP400	E1A binding protein p400	EP400	CAGH32|P400|TNRC12	E1A binding protein p400
219219_at	-1.14111	2.48e-09	1.38e-06	-9.60026	11.55	TMEM160	transmembrane protein 160	TMEM160	-	transmembrane protein 160
224558_s_at	1.48894	2.59e-09	1.43e-06	9.57753	11.5093	MALAT1	metastasis associated lung adenocarcinoma transcript 1 (non-protein coding)	MALAT1	HCN|LINC00047|NCRNA00047|NEAT2|PRO2853	metastasis associated lung adenocarcinoma transcript 1
219024_at	-1.75307	2.7e-09	1.47e-06	-9.55528	11.4693	PLEKHA1	pleckstrin homology domain containing A1	PLEKHA1	TAPP1	pleckstrin homology domain containing A1
201728_s_at	-1.63078	2.72e-09	1.47e-06	-9.55129	11.4621	KIAA0100	KIAA0100	#N/A	#N/A	#N/A
205836_s_at	1.31335	2.74e-09	1.47e-06	9.54806	11.4563	YTHDC2	YTH domain containing 2	YTHDC2	CAHL|hYTHDC2	YTH N6-methyladenosine RNA binding protein C2
209203_s_at	-2.06178	2.82e-09	1.49e-06	-9.53172	11.4269	BICD2	BICD cargo adaptor 2	BICD2	SMALED2|SMALED2A|SMALED2B|bA526D8.1	BICD cargo adaptor 2
200727_s_at	-1.32008	2.84e-09	1.49e-06	-9.5286	11.4213	ACTR2	ARP2 actin related protein 2 homolog	ACTR2	ARP2	actin related protein 2
211824_x_at	1.14066	2.94e-09	1.53e-06	9.51001	11.3878	NLRP1	NLR family pyrin domain containing 1	NLRP1	AIADK|CARD7|CIDED|CLR17.1|DEFCAP|DEFCAP-L/S|JRRP|MSPC|NAC|NALP1|PP1044|SLEV1|VAMAS1	NLR family pyrin domain containing 1
222415_at	1.01615	3.3e-09	1.7e-06	9.44809	11.2759	KMT2C	lysine methyltransferase 2C	KMT2C	HALR|KLEFS2|MLL3	lysine methyltransferase 2C
222499_at	-1.72822	3.57e-09	1.82e-06	-9.4076	11.2024	MRPS16	mitochondrial ribosomal protein S16	MRPS16	CGI-132|COXPD2|MRP-S16|RPMS16|S16mt|bS16m	mitochondrial ribosomal protein S16
212007_at	-1.25444	3.65e-09	1.85e-06	-9.39568	11.1807	UBXN4	UBX domain protein 4	UBXN4	UBXD2|UBXDC1|erasin	UBX domain protein 4
209058_at	-0.916284	3.75e-09	1.86e-06	-9.38113	11.1542	EDF1	endothelial differentiation related factor 1	EDF1	CFAP280|EDF-1|MBF1	endothelial differentiation related factor 1
222816_s_at	-1.51895	3.77e-09	1.86e-06	-9.37759	11.1478	ZCCHC2	zinc finger CCHC-type containing 2	ZCCHC2	C18orf49	zinc finger CCHC-type containing 2
209088_s_at	-1.32116	3.78e-09	1.86e-06	-9.37663	11.146	UBN1	ubinuclein 1	UBN1	VT|VT4	ubinuclein 1
AFFX-HUMRGE/M10098_5_at	-3.51118	4.06e-09	1.98e-06	-9.33895	11.0772			#N/A	#N/A	#N/A
208827_at	-1.02979	4.41e-09	2.13e-06	-9.29621	10.999	PSMB6	proteasome subunit beta 6	PSMB6	DELTA|LMPY	proteasome 20S subunit beta 6
213044_at	0.954059	4.65e-09	2.22e-06	9.26773	10.9467	ROCK1	Rho associated coiled-coil containing protein kinase 1	ROCK1	P160ROCK|ROCK-I	Rho associated coiled-coil containing protein kinase 1
222264_at	-1.734	4.67e-09	2.22e-06	-9.2664	10.9443	HNRNPUL2	heterogeneous nuclear ribonucleoprotein U like 2	HNRNPUL2	HNRPUL2|SAF-A2	heterogeneous nuclear ribonucleoprotein U like 2
200607_s_at	-1.52114	4.71e-09	2.22e-06	-9.26122	10.9348	RAD21	RAD21 cohesin complex component	RAD21	CDLS4|HR21|HRAD21|MCD1|MGS|NXP1|SCC1|hHR21	RAD21 cohesin complex component
203496_s_at	-2.18993	4.84e-09	2.24e-06	-9.24722	10.909	MED1	mediator complex subunit 1	MED1	CRSP1|CRSP200|DRIP205|DRIP230|PBP|PPARBP|PPARGBP|RB18A|TRAP220|TRIP2	mediator complex subunit 1
217100_s_at	-1.42281	4.87e-09	2.24e-06	-9.24361	10.9024	UBXN7	UBX domain protein 7	UBXN7	UBXD7	UBX domain protein 7
205315_s_at	-1.19955	4.88e-09	2.24e-06	-9.24301	10.9013	SNTB2	syntrophin beta 2	SNTB2	D16S2531E|EST25263|SNT2B2|SNT3|SNTL	syntrophin beta 2
222633_at	-1.30107	4.95e-09	2.25e-06	-9.23556	10.8876	TBL1XR1	transducin (beta)-like 1 X-linked receptor 1	TBL1XR1	C21|DC42|IRA1|MRD41|TBLR1	TBL1X/Y related 1
212388_at	1.67194	5e-09	2.25e-06	9.23013	10.8776	USP24	ubiquitin specific peptidase 24	USP24	-	ubiquitin specific peptidase 24
209907_s_at	0.92626	5.02e-09	2.25e-06	9.2283	10.8742	ITSN2	intersectin 2	ITSN2	PRO2015|SH3D1B|SH3P18|SWA|SWAP	intersectin 2
202180_s_at	-1.28669	5.13e-09	2.28e-06	-9.21721	10.8537	MVP	major vault protein	MVP	LRP|VAULT1	major vault protein
208670_s_at	-1.16182	5.21e-09	2.28e-06	-9.20881	10.8382	EID1	EP300 interacting inhibitor of differentiation 1	EID1	C15orf3|CRI1|EID-1|IRO45620|PNAS-22|PTD014|RBP21	EP300 interacting inhibitor of differentiation 1
216384_x_at	-1.33569	5.24e-09	2.28e-06	-9.20589	10.8329	LOC100506248///MIR1244-2///MIR1244-3///MIR1244-1///LOC728026///PTMA	prothymosin alpha///microRNA 1244-2///microRNA 1244-3///microRNA 1244-1///prothymosin alpha-like///prothymosin, alpha	#N/A	#N/A	#N/A
200874_s_at	-1.1021	5.25e-09	2.28e-06	-9.20449	10.8303	MIR1292///SNORD110///SNORD86///SNORD57///NOP56	microRNA 1292///small nucleolar RNA, C/D box 110///small nucleolar RNA, C/D box 86///small nucleolar RNA, C/D box 57///NOP56 ribonucleoprotein	MIR1292	MIRN1292|hsa-mir-1292|mir-1292	microRNA 1292
214447_at	-2.37688	5.29e-09	2.28e-06	-9.20091	10.8237	ETS1	ETS proto-oncogene 1, transcription factor	ETS1	ETS-1|EWSR2|c-ets-1|p54	ETS proto-oncogene 1, transcription factor
212522_at	1.27796	5.35e-09	2.29e-06	9.19501	10.8128	PDE8A	phosphodiesterase 8A	PDE8A	HsT19550	phosphodiesterase 8A
239413_at	1.07057	5.59e-09	2.37e-06	9.1725	10.7711	CEP152	centrosomal protein 152	CEP152	MCPH4|MCPH9|SCKL5	centrosomal protein 152
225821_s_at	1.00182	5.87e-09	2.47e-06	9.14718	10.7242	BOD1L1	biorientation of chromosomes in cell division 1 like 1	BOD1L1	BOD1L|FAM44A	biorientation of chromosomes in cell division 1 like 1
1558675_s_at	1.18883	6.23e-09	2.6e-06	9.11632	10.667	NEMF	nuclear export mediator factor	NEMF	IDDSAPN|NY-CO-1|RQC2|SDCCAG1	nuclear export mediator factor
200011_s_at	-1.09852	6.32e-09	2.62e-06	-9.10858	10.6526	ARF3	ADP ribosylation factor 3	ARF3	-	ADP ribosylation factor 3
204238_s_at	-1.21511	6.55e-09	2.69e-06	-9.08974	10.6175	DNPH1	2'-deoxynucleoside 5'-phosphate N-hydrolase 1	DNPH1	C6orf108|RCL|dJ330M21.3	2'-deoxynucleoside 5'-phosphate N-hydrolase 1
201411_s_at	-1.80015	6.84e-09	2.79e-06	-9.06803	10.577	PLEKHB2	pleckstrin homology domain containing B2	PLEKHB2	EVT2	pleckstrin homology domain containing B2
227299_at	-1.8438	7.03e-09	2.84e-06	-9.05345	10.5498	CCNI	cyclin I	CCNI	CCNI1|CYC1|CYI	cyclin I
1557910_at	-2.14978	7.07e-09	2.84e-06	-9.05078	10.5449	HSP90AB1	heat shock protein 90 alpha family class B member 1	HSP90AB1	D6S182|HSP84|HSP90B|HSPC2|HSPCB	heat shock protein 90 alpha family class B member 1
1557522_x_at	1.32876	7.24e-09	2.89e-06	9.03866	10.5222			#N/A	#N/A	#N/A
201085_s_at	-1.45454	7.41e-09	2.94e-06	-9.0263	10.4991	SON	SON DNA binding protein	SON	BASS1|C21orf50|DBP-5|NREBP|SON3|TOKIMS	SON DNA and RNA binding protein
203489_at	-0.927245	7.55e-09	2.97e-06	-9.01657	10.4809	SIVA1	SIVA1 apoptosis inducing factor	SIVA1	CD27BP|SIVA|Siva-1|Siva-2	SIVA1 apoptosis inducing factor
214911_s_at	-0.980571	7.77e-09	3.04e-06	-9.00186	10.4533	BRD2	bromodomain containing 2	BRD2	BRD2-IT1|D6S113E|FSH|FSHRG1|FSRG1|NAT|O27.1.1|RING3|RNF3	bromodomain containing 2
221428_s_at	1.17688	7.86e-09	3.05e-06	8.99582	10.442	TBL1XR1	transducin (beta)-like 1 X-linked receptor 1	TBL1XR1	C21|DC42|IRA1|MRD41|TBLR1	TBL1X/Y related 1
200841_s_at	-4.15371	8.18e-09	3.15e-06	-8.97554	10.4039	EPRS	glutamyl-prolyl-tRNA synthetase	#N/A	#N/A	#N/A
213015_at	-1.13996	8.32e-09	3.18e-06	-8.96684	10.3876	BBX	BBX, HMG-box containing	BBX	ARTC1|HBP2|HSPC339|MDS001	BBX high mobility group box domain containing
205945_at	-1.48724	8.39e-09	3.18e-06	-8.96274	10.3799	IL6R	interleukin 6 receptor	IL6R	CD126|HIES5|IL-1Ra|IL-6R|IL-6R-1|IL-6RA|IL6Q|IL6QTL|IL6RA|IL6RQ|gp80	interleukin 6 receptor
228070_at	-1.29887	8.89e-09	3.35e-06	-8.9332	10.3243	PPP2R5E	protein phosphatase 2 regulatory subunit B'epsilon	PPP2R5E	B56E|B56epsilon	protein phosphatase 2 regulatory subunit B'epsilon
225253_s_at	-1.04861	9.6e-09	3.6e-06	-8.89356	10.2494	METTL2A///METTL2B	methyltransferase like 2A///methyltransferase like 2B	METTL2A	METTL2	methyltransferase 2A, tRNA N3-cytidine
202082_s_at	-1.40134	9.84e-09	3.66e-06	-8.88121	10.2261	SEC14L1	SEC14 like lipid binding 1	SEC14L1	PRELID4A|SEC14L	SEC14 like lipid binding 1
206789_s_at	1.11411	1.03e-08	3.81e-06	8.85723	10.1807	POU2F1	POU class 2 homeobox 1	POU2F1	OCT1|OTF1|Oct1Z|oct-1B	POU class 2 homeobox 1
225315_at	-0.926512	1.07e-08	3.88e-06	-8.83894	10.146	MRPL21	mitochondrial ribosomal protein L21	MRPL21	L21mt|MRP-L21|bL21m	mitochondrial ribosomal protein L21
236557_at	-1.68958	1.08e-08	3.88e-06	-8.83467	10.1379	ZBTB38	zinc finger and BTB domain containing 38	ZBTB38	CIBZ|PPP1R171|ZNF921	zinc finger and BTB domain containing 38
1554821_a_at	-1.0981	1.08e-08	3.88e-06	-8.8328	10.1343	ZBED1	zinc finger BED-type containing 1	ZBED1	ALTE|DREF|TRAMP|hDREF	zinc finger BED-type containing 1
209059_s_at	-0.929143	1.09e-08	3.88e-06	-8.82881	10.1268	EDF1	endothelial differentiation related factor 1	EDF1	CFAP280|EDF-1|MBF1	endothelial differentiation related factor 1
213957_s_at	-1.24065	1.09e-08	3.88e-06	-8.82862	10.1264	CEP350	centrosomal protein 350	CEP350	CAP350|GM133	centrosomal protein 350
231920_s_at	-1.78398	1.09e-08	3.88e-06	-8.82781	10.1249	CSNK1G1	casein kinase 1 gamma 1	CSNK1G1	CK1gamma1	casein kinase 1 gamma 1
224616_at	1.02558	1.23e-08	4.35e-06	8.76681	10.0087	DYNC1LI2	dynein cytoplasmic 1 light intermediate chain 2	DYNC1LI2	DNCLI2|LIC2	dynein cytoplasmic 1 light intermediate chain 2
213328_at	-1.82585	1.36e-08	4.74e-06	-8.7159	9.91141	NEK1	NIMA related kinase 1	NEK1	ALS24|NY-REN-55|OFD2|SRPS2|SRPS2A|SRTD6	NIMA related kinase 1
229899_s_at	1.74617	1.37e-08	4.74e-06	8.71452	9.90876	ZFAS1	ZNFX1 antisense RNA 1	ZFAS1	C20orf199|HSUP1|HSUP2|NCRNA00275|ZNFX1-AS1	ZNFX1 antisense RNA 1
225774_at	0.849107	1.38e-08	4.74e-06	8.70993	9.89998	RSPRY1	ring finger and SPRY domain containing 1	RSPRY1	SEMDFA	ring finger and SPRY domain containing 1
209534_x_at	-1.13198	1.39e-08	4.74e-06	-8.7077	9.89569	AKAP13	A-kinase anchoring protein 13	AKAP13	AKAP-13|AKAP-Lbc|ARHGEF13|BRX|HA-3|Ht31|LBC|PRKA13|PROTO-LB|PROTO-LBC|c-lbc|p47	A-kinase anchoring protein 13
215075_s_at	-1.42294	1.39e-08	4.74e-06	-8.70578	9.89203	GRB2	growth factor receptor bound protein 2	GRB2	ASH|EGFRBP-GRB2|Grb3-3|MST084|MSTP084|NCKAP2	growth factor receptor bound protein 2
1558515_at	-1.85609	1.4e-08	4.74e-06	-8.70346	9.88758	FTX	FTX transcript, XIST regulator (non-protein coding)	FTX	LINC00182|MIR374AHG|NCRNA00182	FTX transcript, XIST regulator
224863_at	-1.25834	1.41e-08	4.74e-06	-8.70059	9.88206	GNAQ	G protein subunit alpha q	GNAQ	CMAL|CMC1|G-ALPHA-q|GAQ|SWS	G protein subunit alpha q
207023_x_at	-1.26881	1.46e-08	4.88e-06	-8.68283	9.84799	KRT10	keratin 10	KRT10	BCIE|BIE|CK10|EHK|EHK2|EHK2A|EHK2B|IHL|K10|KPP	keratin 10
225297_at	-0.945067	1.48e-08	4.92e-06	-8.67387	9.83077	HAUS1	HAUS augmin like complex subunit 1	HAUS1	CCDC5|HEI-C|HEIC|HsT1461	HAUS augmin like complex subunit 1
200968_s_at	-0.904187	1.48e-08	4.92e-06	-8.67284	9.8288	PPIB	peptidylprolyl isomerase B	PPIB	CYP-S1|CYPB|HEL-S-39|OI9|SCYLP	peptidylprolyl isomerase B
204610_s_at	-1.09625	1.52e-08	5e-06	-8.66211	9.80817	CCDC85B	coiled-coil domain containing 85B	CCDC85B	DIPA	coiled-coil domain containing 85B
202066_at	0.881545	1.55e-08	5.06e-06	8.65274	9.79014	PPFIA1	PTPRF interacting protein alpha 1	PPFIA1	LIP.1|LIP1|LIPRIN	PTPRF interacting protein alpha 1
210180_s_at	-1.22965	1.56e-08	5.07e-06	-8.64703	9.77915	TRA2B	transformer 2 beta homolog (Drosophila)	TRA2B	Htra2-beta|PPP1R156|SFRS10|SRFS10|TRA2-BETA|TRAN2B	transformer 2 beta homolog
208615_s_at	-1.08135	1.57e-08	5.07e-06	-8.64599	9.77716	PTP4A2	protein tyrosine phosphatase type IVA, member 2	PTP4A2	HH13|HH7-2|HU-PP-1|OV-1|PRL-2|PRL2|PTP4A|PTPCAAX2|ptp-IV1a|ptp-IV1b	protein tyrosine phosphatase 4A2
211192_s_at	-1.56576	1.59e-08	5.1e-06	-8.63955	9.76475	CD84	CD84 molecule	CD84	LY9B|SLAMF5|hCD84|mCD84	CD84 molecule
1568680_s_at	-1.38737	1.6e-08	5.12e-06	-8.63482	9.75564	YTHDC2	YTH domain containing 2	YTHDC2	CAHL|hYTHDC2	YTH N6-methyladenosine RNA binding protein C2
220590_at	-1.69372	1.65e-08	5.22e-06	-8.619	9.72513	ITFG2	integrin alpha FG-GAP repeat containing 2	ITFG2	FGGAP1|KICS3|MDS028	integrin alpha FG-GAP repeat containing 2
226684_at	1.18944	1.66e-08	5.22e-06	8.6167	9.7207	ATG2B	autophagy related 2B	ATG2B	BLTP4B|C14orf103	autophagy related 2B
212306_at	0.970369	1.67e-08	5.22e-06	8.61533	9.71805	CLASP2	cytoplasmic linker associated protein 2	CLASP2	-	cytoplasmic linker associated protein 2
201055_s_at	-1.29139	1.67e-08	5.22e-06	-8.61355	9.71461	HNRNPA0	heterogeneous nuclear ribonucleoprotein A0	HNRNPA0	HNRPA0	heterogeneous nuclear ribonucleoprotein A0
201367_s_at	2.89396	1.71e-08	5.27e-06	8.60332	9.69486	ZFP36L2	ZFP36 ring finger protein like 2	ZFP36L2	BRF2|ERF-2|ERF2|OOMD13|OZEMA13|RNF162C|TIS11D	ZFP36 ring finger protein like 2
200917_s_at	-1.57456	1.71e-08	5.27e-06	-8.60287	9.69399	SRPRA	SRP receptor alpha subunit	SRPRA	DP|SRPR|Sralpha	SRP receptor subunit alpha
227527_at	0.891731	1.72e-08	5.27e-06	8.59945	9.68739	KMT2D	lysine methyltransferase 2D	KMT2D	AAD10|ALR|BCAHH|CAGL114|KABUK1|KMS|MLL2|MLL4|TNRC21	lysine methyltransferase 2D
208478_s_at	-2.16696	1.73e-08	5.27e-06	-8.59717	9.68299	BAX	BCL2 associated X, apoptosis regulator	BAX	BCL2L4	BCL2 associated X, apoptosis regulator
212033_at	1.18426	1.75e-08	5.3e-06	8.59178	9.67257	RBM25	RNA binding motif protein 25	RBM25	NET52|RED120|RNPC7|S164|Snu71|fSAP94	RNA binding motif protein 25
1554577_a_at	-1.0543	1.77e-08	5.3e-06	-8.58445	9.65839	PSMD10	proteasome 26S subunit, non-ATPase 10	PSMD10	dJ889N15.2|p28|p28(GANK)	proteasome 26S subunit, non-ATPase 10
234294_x_at	-0.894933	1.78e-08	5.3e-06	-8.58221	9.65405	GATAD2A	GATA zinc finger domain containing 2A	GATAD2A	p66alpha	GATA zinc finger domain containing 2A
205425_at	-2.02803	1.79e-08	5.3e-06	-8.57991	9.6496	HIP1	huntingtin interacting protein 1	HIP1	HIP-I|ILWEQ|SHON|SHONbeta|SHONgamma	huntingtin interacting protein 1
AFFX-ThrX-5_at	1.99704	1.79e-08	5.3e-06	8.57904	9.64791			#N/A	#N/A	#N/A
239027_at	-1.53707	1.79e-08	5.3e-06	-8.57826	9.64642	DOCK8	dedicator of cytokinesis 8	DOCK8	HEL-205|HIES2|MRD2|ZIR8	dedicator of cytokinesis 8
228308_at	1.29643	1.86e-08	5.47e-06	8.55948	9.61005	FKBP11	FK506 binding protein 11	FKBP11	FKBP19	FKBP prolyl isomerase 11
48808_at	-1.42459	1.92e-08	5.61e-06	-8.54414	9.58031	DHFR	dihydrofolate reductase	DHFR	DHFR1|DHFRP1|DYR	dihydrofolate reductase
1552978_a_at	-1.28644	1.93e-08	5.61e-06	-8.54106	9.57433	SCAMP1	secretory carrier membrane protein 1	SCAMP1	SCAMP|SCAMP37	secretory carrier membrane protein 1
211074_at	-1.49967	1.94e-08	5.61e-06	-8.53875	9.56984	FOLR1	folate receptor 1	FOLR1	FBP|FOLR|FRalpha|NCFTD	folate receptor alpha
227741_at	-1.42419	2e-08	5.75e-06	-8.52414	9.54147	HACD2	3-hydroxyacyl-CoA dehydratase 2	HACD2	PTPLB	3-hydroxyacyl-CoA dehydratase 2
211609_x_at	-1.19639	2.01e-08	5.75e-06	-8.52196	9.53723	PSMD4	proteasome 26S subunit, non-ATPase 4	PSMD4	AF|AF-1|ASF|MCB1|Rpn10|S5A|pUB-R5	proteasome 26S subunit ubiquitin receptor, non-ATPase 4
229571_at	-1.19539	2.08e-08	5.93e-06	-8.50372	9.50177			#N/A	#N/A	#N/A
203103_s_at	-1.52534	2.12e-08	6e-06	-8.49519	9.48517	PRPF19	pre-mRNA processing factor 19	PRPF19	NMP200|PRP19|PSO4|SNEV|UBOX4|hPSO4	pre-mRNA processing factor 19
201182_s_at	-1.31682	2.25e-08	6.33e-06	-8.46602	9.42831	CHD4	chromodomain helicase DNA binding protein 4	CHD4	CHD-4|Mi-2b|Mi2-BETA|SIHIWES	chromodomain helicase DNA binding protein 4
208884_s_at	0.812504	2.28e-08	6.41e-06	8.45769	9.41204	UBR5	ubiquitin protein ligase E3 component n-recognin 5	UBR5	DD5|EDD|EDD1|HYD	ubiquitin protein ligase E3 component n-recognin 5
203688_at	0.950994	2.38e-08	6.61e-06	8.43809	9.37374	PKD2	polycystin 2, transient receptor potential cation channel	PKD2	APKD2|PC2|PKD4|Pc-2|TRPP2	polycystin 2, transient receptor potential cation channel
66053_at	-2.011	2.38e-08	6.61e-06	-8.43676	9.37115	HNRNPUL2-BSCL2///HNRNPUL2	HNRNPUL2-BSCL2 readthrough (NMD candidate)///heterogeneous nuclear ribonucleoprotein U like 2	HNRNPUL2-BSCL2	-	HNRNPUL2-BSCL2 readthrough (NMD candidate)
212308_at	1.0773	2.46e-08	6.78e-06	8.42175	9.34178	CLASP2	cytoplasmic linker associated protein 2	CLASP2	-	cytoplasmic linker associated protein 2
208930_s_at	-1.20323	2.51e-08	6.9e-06	-8.41082	9.32038	ILF3	interleukin enhancer binding factor 3	ILF3	CBTF|DRBF|DRBP76|MMP4|MPHOSPH4|MPP4|MPP4110|NF-AT-90|NF110|NF110b|NF90|NF90a|NF90b|NF90c|NF90ctv|NFAR|NFAR-1|NFAR-2|NFAR110|NFAR2|NFAR90|TCP110|TCP80	interleukin enhancer binding factor 3
238787_at	-1.754	2.53e-08	6.93e-06	-8.40654	9.31198	DENND1B	DENN domain containing 1B	DENND1B	C1ORF18|C1orf218|FAM31B	DENN domain containing 1B
243295_at	-1.41112	2.6e-08	7.06e-06	-8.3936	9.28662	RBM27	RNA binding motif protein 27	RBM27	ARRS1|Psc1|ZC3H18|ZC3H20	RNA binding motif protein 27
208610_s_at	-1.52492	2.63e-08	7.06e-06	-8.38884	9.27727	SRRM2	serine/arginine repetitive matrix 2	SRRM2	300-KD|CWF21|Cwc21|HSPC075|MRD72|SRL300|SRm300	serine/arginine repetitive matrix 2
201388_at	-1.08862	2.63e-08	7.06e-06	-8.38815	9.27592	PSMD3	proteasome 26S subunit, non-ATPase 3	PSMD3	P58|RPN3|S3|TSTA2	proteasome 26S subunit, non-ATPase 3
235003_at	-1.64424	2.64e-08	7.06e-06	-8.38704	9.27375	UHMK1	U2AF homology motif (UHM) kinase 1	UHMK1	KIS|KIST|P-CIP2	U2AF homology motif kinase 1
223626_x_at	-1.03198	2.67e-08	7.12e-06	-8.3806	9.2611	IFI27L2	interferon alpha inducible protein 27 like 2	IFI27L2	FAM14A|ISG12B|TLH29	interferon alpha inducible protein 27 like 2
202736_s_at	-1.01572	2.75e-08	7.29e-06	-8.36653	9.23346	LSM4	LSM4 homolog, U6 small nuclear RNA and mRNA degradation associated	LSM4	GRP|YER112W	LSM4 homolog, U6 small nuclear RNA and mRNA degradation associated
208498_s_at	1.39425	2.78e-08	7.36e-06	8.35986	9.22035	ACTG1P4///AMY2B///AMY2A///AMY1C///AMY1B///AMY1A	actin gamma 1 pseudogene 4///amylase, alpha 2B (pancreatic)///amylase, alpha 2A (pancreatic)///amylase, alpha 1C (salivary)///amylase, alpha 1B (salivary)///amylase, alpha 1A (salivary)	ACTG1P4	ACTGP4	actin gamma 1 pseudogene 4
216503_s_at	-0.86304	2.91e-08	7.66e-06	-8.3377	9.17674	MLLT10	myeloid/lymphoid or mixed-lineage leukemia; translocated to, 10	MLLT10	AF10	MLLT10 histone lysine methyltransferase DOT1L cofactor
221826_at	1.35986	3e-08	7.84e-06	8.32347	9.14868	ANGEL2	angel homolog 2	ANGEL2	Ccr4d|KIAA0759L	angel homolog 2
214626_s_at	-1.09031	3.02e-08	7.86e-06	-8.31989	9.14163	GANAB	glucosidase II alpha subunit	GANAB	G2AN|GIIA|GIIalpha|GLUII|PKD3	glucosidase II alpha subunit
239046_at	-2.07158	3.1e-08	8.03e-06	-8.30707	9.11633			#N/A	#N/A	#N/A
221800_s_at	-1.39379	3.13e-08	8.08e-06	-8.30192	9.10615	FAAP100	Fanconi anemia core complex associated protein 100	FAAP100	C17orf70	FA core complex associated protein 100
229803_s_at	-1.23209	3.16e-08	8.11e-06	-8.29763	9.09769	RPS10-NUDT3///NUDT3	RPS10-NUDT3 readthrough///nudix hydrolase 3	RPS10-NUDT3	-	RPS10-NUDT3 readthrough
216508_x_at	-1.29252	3.19e-08	8.14e-06	-8.29358	9.08968			#N/A	#N/A	#N/A
212309_at	0.881389	3.23e-08	8.19e-06	8.28674	9.07615	CLASP2	cytoplasmic linker associated protein 2	CLASP2	-	cytoplasmic linker associated protein 2
213311_s_at	-1.32884	3.23e-08	8.19e-06	-8.28627	9.07522	TCF25	transcription factor 25	TCF25	FKSG26|Hulp1|NULP1|PRO2620|hKIAA1049	transcription factor 25
225563_at	0.922164	3.27e-08	8.24e-06	8.28082	9.06446	PAN3	PAN3 poly(A) specific ribonuclease subunit	PAN3	-	poly(A) specific ribonuclease subunit PAN3
AFFX-HUMRGE/M10098_M_at	-2.14712	3.39e-08	8.5e-06	-8.2636	9.03036			#N/A	#N/A	#N/A
225751_at	-1.62401	3.42e-08	8.53e-06	-8.25959	9.02242	RBM17	RNA binding motif protein 17	RBM17	SPF45	RNA binding motif protein 17
209511_at	-1.28762	3.44e-08	8.55e-06	-8.25584	9.015	POLR2F	RNA polymerase II subunit F	POLR2F	HRBP14.4|POLRF|RPABC14.4|RPABC2|RPB14.4|RPB6|RPC15	RNA polymerase II, I and III subunit F
224618_at	-1.35653	3.48e-08	8.6e-06	-8.25109	9.00558	PTBP3	polypyrimidine tract binding protein 3	PTBP3	ROD1	polypyrimidine tract binding protein 3
216449_x_at	-1.33343	3.5e-08	8.61e-06	-8.24805	8.99954	HSP90B1	heat shock protein 90 beta family member 1	HSP90B1	ECGP|GP96|GRP94|HEL-S-125m|HEL35|TRA1	heat shock protein 90 beta family member 1
225703_at	0.849395	3.55e-08	8.71e-06	8.24026	8.98411	FBRSL1	fibrosin like 1	FBRSL1	-	fibrosin like 1
1556088_at	1.12623	3.71e-08	9.05e-06	8.21929	8.94247	RPAIN	RPA interacting protein	RPAIN	HRIP|RIP	RPA interacting protein
208612_at	-1.74172	3.81e-08	9.26e-06	-8.20623	8.91651	PDIA3	protein disulfide isomerase family A member 3	PDIA3	ER60|ERp57|ERp60|ERp61|GRP57|GRP58|HEL-S-269|HEL-S-93n|HsT17083|P58|PI-PLC	protein disulfide isomerase family A member 3
211946_s_at	0.94418	3.99e-08	9.64e-06	8.1842	8.87266	PRRC2C	proline rich coiled-coil 2C	PRRC2C	BAT2-iso|BAT2D1|BAT2L2|XTP2	proline rich coiled-coil 2C
203204_s_at	-1.14988	4.03e-08	9.7e-06	-8.17908	8.86246	KDM4A	lysine demethylase 4A	KDM4A	JHDM3A|JMJD2|JMJD2A|TDRD14A	lysine demethylase 4A
202610_s_at	1.36183	4.05e-08	9.7e-06	8.17637	8.85706	MED14	mediator complex subunit 14	MED14	CRSP150|CRSP2|CSRP|CXorf4|DRIP150|EXLM1|RGR1|TRAP170	mediator complex subunit 14
204047_s_at	-1.65696	4.06e-08	9.7e-06	-8.17499	8.8543	PHACTR2	phosphatase and actin regulator 2	PHACTR2	C6orf56	phosphatase and actin regulator 2
211833_s_at	-1.62109	4.09e-08	9.72e-06	-8.1718	8.84794	BAX	BCL2 associated X, apoptosis regulator	BAX	BCL2L4	BCL2 associated X, apoptosis regulator
205812_s_at	-1.31351	4.2e-08	9.95e-06	-8.15817	8.82077	TMED9	transmembrane p24 trafficking protein 9	TMED9	GMP25|HSGP25L2G|p24a2|p24alpha2|p25	transmembrane p24 trafficking protein 9
212238_at	1.12773	4.35e-08	1.02e-05	8.14111	8.7867	ASXL1	additional sex combs like 1, transcriptional regulator	ASXL1	BOPS|MDS	ASXL transcriptional regulator 1
1558711_at	1.11565	4.36e-08	1.02e-05	8.14012	8.78471	FAM13A-AS1	FAM13A antisense RNA 1	FAM13A-AS1	FAM13A1OS|FAM13AOS|NCRNA00039	FAM13A antisense RNA 1
229115_at	-1.93186	4.42e-08	1.03e-05	-8.13375	8.77198	DYNC1H1	dynein cytoplasmic 1 heavy chain 1	DYNC1H1	CDCBM13|CMT2O|DHC1|DHC1a|DNCH1|DNCL|DNECL|DYHC|Dnchc1|HL-3|SMALED1|p22	dynein cytoplasmic 1 heavy chain 1
225932_s_at	0.913159	4.49e-08	1.05e-05	8.12583	8.75614	HNRNPA2B1	heterogeneous nuclear ribonucleoprotein A2/B1	HNRNPA2B1	HNRNPA2|HNRNPB1|HNRPA2|HNRPA2B1|HNRPB1|IBMPFD2|OPMD2|RNPA2|SNRPB1	heterogeneous nuclear ribonucleoprotein A2/B1
221718_s_at	-1.28861	4.54e-08	1.05e-05	-8.12062	8.74571	AKAP13	A-kinase anchoring protein 13	AKAP13	AKAP-13|AKAP-Lbc|ARHGEF13|BRX|HA-3|Ht31|LBC|PRKA13|PROTO-LB|PROTO-LBC|c-lbc|p47	A-kinase anchoring protein 13
224565_at	1.3788	4.57e-08	1.05e-05	8.11772	8.7399	MIR612///NEAT1	microRNA 612///nuclear paraspeckle assembly transcript 1 (non-protein coding)	MIR612	MIRN612|hsa-mir-612	microRNA 612
225852_at	-1.30928	4.58e-08	1.05e-05	-8.11624	8.73696	ANKRD17	ankyrin repeat domain 17	ANKRD17	CAGS|GTAR|MASK2|NY-BR-16	ankyrin repeat domain 17
210943_s_at	-2.15913	4.62e-08	1.06e-05	-8.11278	8.73002	LYST	lysosomal trafficking regulator	LYST	CHS|CHS1|Mauve	lysosomal trafficking regulator
242706_s_at	1.48871	4.66e-08	1.06e-05	8.10869	8.72184	MED23	mediator complex subunit 23	MED23	ARC130|CRSP130|CRSP133|CRSP3|DRIP130|MRT18|SUR-2|SUR2	mediator complex subunit 23
226555_at	1.04014	4.69e-08	1.07e-05	8.10468	8.7138	INO80D	INO80 complex subunit D	INO80D	-	INO80 complex subunit D
204524_at	-0.833833	4.77e-08	1.08e-05	-8.09713	8.69867	LOC101060747///PDPK1	3-phosphoinositide-dependent protein kinase 1-like///3-phosphoinositide dependent protein kinase 1	#N/A	#N/A	#N/A
202059_s_at	0.954192	4.83e-08	1.09e-05	8.09128	8.68694	KPNA1	karyopherin subunit alpha 1	KPNA1	IPOA5|NPI-1|RCH2|SRP1	karyopherin subunit alpha 1
212867_at	0.877958	4.86e-08	1.09e-05	8.08811	8.68059	NCOA2	nuclear receptor coactivator 2	NCOA2	GRIP1|KAT13C|NCoA-2|SRC2|TIF2|bHLHe75	nuclear receptor coactivator 2
218846_at	1.03091	4.98e-08	1.11e-05	8.07625	8.65679	MED23	mediator complex subunit 23	MED23	ARC130|CRSP130|CRSP133|CRSP3|DRIP130|MRT18|SUR-2|SUR2	mediator complex subunit 23
232386_at	-1.37353	4.99e-08	1.11e-05	-8.07528	8.65484	VPS13C	vacuolar protein sorting 13 homolog C	VPS13C	BLTP5C|PARK23	vacuolar protein sorting 13 homolog C
227066_at	-1.04518	5.05e-08	1.11e-05	-8.0697	8.64363	MOB3C	MOB kinase activator 3C	MOB3C	MOB1E|MOBKL2C	MOB kinase activator 3C
201295_s_at	1.53266	5.05e-08	1.11e-05	8.06948	8.64318	WSB1	WD repeat and SOCS box containing 1	WSB1	SWIP1|WSB-1	WD repeat and SOCS box containing 1
224989_at	-1.73837	5.09e-08	1.12e-05	-8.06552	8.63524	SMIM14	small integral membrane protein 14	SMIM14	C4orf34	small integral membrane protein 14
212721_at	1.32485	5.17e-08	1.13e-05	8.05824	8.62059	SREK1	splicing regulatory glutamic acid and lysine rich protein 1	SREK1	SFRS12|SRrp508|SRrp86	splicing regulatory glutamic acid and lysine rich protein 1
220735_s_at	1.23253	5.42e-08	1.18e-05	8.03494	8.57372	SENP7	SUMO1/sentrin specific peptidase 7	SENP7	-	SUMO specific peptidase 7
201867_s_at	-1.06353	5.53e-08	1.2e-05	-8.02588	8.55547	TBL1X	transducin (beta)-like 1X-linked	TBL1X	CHNG8|EBI|SMAP55|TBL1	transducin beta like 1 X-linked
224854_s_at	-1.47224	5.65e-08	1.22e-05	-8.01486	8.53326	SLAIN2	SLAIN motif family member 2	SLAIN2	KIAA1458	SLAIN motif family member 2
216194_s_at	-1.03904	5.85e-08	1.26e-05	-7.99804	8.49931	TBCB	tubulin folding cofactor B	TBCB	CG22|CKAP1|CKAPI	tubulin folding cofactor B
202942_at	-0.998689	5.94e-08	1.27e-05	-7.99117	8.48545	ETFB	electron transfer flavoprotein beta subunit	ETFB	FP585|MADD	electron transfer flavoprotein subunit beta
205198_s_at	1.13112	6.08e-08	1.29e-05	7.98025	8.46338	ATP7A	ATPase copper transporting alpha	ATP7A	DSMAX|HMNX|MK|MNK|SMAX3	ATPase copper transporting alpha
201057_s_at	1.11135	6.08e-08	1.29e-05	7.97987	8.4626	GOLGB1	golgin B1	GOLGB1	GCP|GCP372|GOLIM1	golgin B1
201908_at	1.01707	6.19e-08	1.31e-05	7.97166	8.44601	DVL3	dishevelled segment polarity protein 3	DVL3	DRS3	dishevelled segment polarity protein 3
201635_s_at	-1.43552	6.21e-08	1.31e-05	-7.96961	8.44187	FXR1	FMR1 autosomal homolog 1	FXR1	CMYP9A|CMYP9B|FXR1P|MYOPMIL|MYORIBF	FMR1 autosomal homolog 1
214016_s_at	1.21327	6.36e-08	1.34e-05	7.95836	8.41909	SFPQ	splicing factor proline and glutamine rich	SFPQ	POMP100|PPP1R140|PSF	splicing factor proline and glutamine rich
242918_at	1.97752	6.42e-08	1.34e-05	7.95391	8.41007	NASP	nuclear autoantigenic sperm protein	NASP	FLB7527|HMDRA1|PRO1999	nuclear autoantigenic sperm protein
211759_x_at	-0.984801	6.52e-08	1.36e-05	-7.94608	8.39421	TBCB	tubulin folding cofactor B	TBCB	CG22|CKAP1|CKAPI	tubulin folding cofactor B
225823_at	-0.998058	6.61e-08	1.37e-05	-7.93985	8.38159	C19orf70	chromosome 19 open reading frame 70	#N/A	#N/A	#N/A
216297_at	2.05973	6.63e-08	1.37e-05	7.93861	8.37907			#N/A	#N/A	#N/A
209761_s_at	-1.14405	6.69e-08	1.37e-05	-7.93436	8.37046	SP110	SP110 nuclear body protein	SP110	IFI41|IFI75|IPR1|VODI	SP110 nuclear body protein
210113_s_at	0.888289	6.69e-08	1.37e-05	7.93432	8.37037	NLRP1	NLR family pyrin domain containing 1	NLRP1	AIADK|CARD7|CIDED|CLR17.1|DEFCAP|DEFCAP-L/S|JRRP|MSPC|NAC|NALP1|PP1044|SLEV1|VAMAS1	NLR family pyrin domain containing 1
212990_at	0.903121	6.73e-08	1.38e-05	7.93131	8.36427	SYNJ1	synaptojanin 1	SYNJ1	DEE53|EIEE53|INPP5G|PARK20	synaptojanin 1
212307_s_at	1.07921	6.8e-08	1.39e-05	7.92635	8.35421	OGT	O-linked N-acetylglucosamine (GlcNAc) transferase	OGT	HINCUT-1|HRNT1|MRX106|O-GLCNAC|OGT1|XLID106	O-linked N-acetylglucosamine (GlcNAc) transferase
203938_s_at	1.18306	6.84e-08	1.39e-05	7.92317	8.34776	TAF1C	TATA-box binding protein associated factor, RNA polymerase I subunit C	TAF1C	MGC:39976|SL1|TAFI110|TAFI95	TATA-box binding protein associated factor, RNA polymerase I subunit C
224877_s_at	-1.15094	6.86e-08	1.39e-05	-7.92185	8.34507	MRPS5	mitochondrial ribosomal protein S5	MRPS5	MRP-S5|S5mt|uS5m	mitochondrial ribosomal protein S5
213718_at	-1.03969	6.97e-08	1.4e-05	-7.9142	8.32953	RBM14-RBM4///RBM4	RBM14-RBM4 readthrough///RNA binding motif protein 4	RBM14-RBM4	COAZ|PSP2|RBM14|SIP	RBM14-RBM4 readthrough
200898_s_at	1.34382	6.98e-08	1.4e-05	7.91363	8.32838	MGEA5	meningioma expressed antigen 5 (hyaluronidase)	#N/A	#N/A	#N/A
228351_at	0.937843	6.99e-08	1.4e-05	7.91301	8.32712	HEATR1	HEAT repeat containing 1	HEATR1	BAP28|UTP10	HEAT repeat containing 1
222600_s_at	-0.908008	7.04e-08	1.4e-05	-7.9099	8.3208	UBA6	ubiquitin like modifier activating enzyme 6	UBA6	E1-L2|MOP-4|UBE1L2	ubiquitin like modifier activating enzyme 6
209272_at	0.935384	7.14e-08	1.42e-05	7.90285	8.30649	NAB1	NGFI-A binding protein 1	NAB1	-	NGFI-A binding protein 1
208781_x_at	-1.08353	7.19e-08	1.42e-05	-7.89965	8.29997	SNX3	sorting nexin 3	SNX3	Grd19|MCOPS8|SDP3	sorting nexin 3
219180_s_at	-1.05392	7.3e-08	1.44e-05	-7.89239	8.28521	PEX26	peroxisomal biogenesis factor 26	PEX26	PBD7A|PBD7B|PEX26M1T|Pex26pM1T	peroxisomal biogenesis factor 26
208003_s_at	-1.69875	7.31e-08	1.44e-05	-7.89133	8.28306	NFAT5	nuclear factor of activated T-cells 5	NFAT5	NF-AT5|NFATL1|NFATZ|OREBP|TONEBP	nuclear factor of activated T cells 5
212702_s_at	-1.44442	7.37e-08	1.44e-05	-7.88788	8.27603	BICD2	BICD cargo adaptor 2	BICD2	SMALED2|SMALED2A|SMALED2B|bA526D8.1	BICD cargo adaptor 2
200882_s_at	-0.84607	7.61e-08	1.49e-05	-7.87233	8.24438	PSMD4	proteasome 26S subunit, non-ATPase 4	PSMD4	AF|AF-1|ASF|MCB1|Rpn10|S5A|pUB-R5	proteasome 26S subunit ubiquitin receptor, non-ATPase 4
222621_at	-0.928109	7.64e-08	1.49e-05	-7.87034	8.24032	DNAJC1	DnaJ heat shock protein family (Hsp40) member C1	DNAJC1	DNAJL1|ERdj1|HTJ1|MTJ1	DnaJ heat shock protein family (Hsp40) member C1
1563947_a_at	-1.02822	7.88e-08	1.52e-05	-7.85599	8.21107	ERC1	ELKS/RAB6-interacting/CAST family member 1	ERC1	Cast2|ELKS|ERC-1|RAB6IP2	ELKS/RAB6-interacting/CAST family member 1
1558896_at	-1.21915	7.89e-08	1.52e-05	-7.85503	8.20912	IBA57	IBA57 homolog, iron-sulfur cluster assembly	IBA57	C1orf69|MMDS3|SPG74	iron-sulfur cluster assembly factor IBA57
215434_x_at	-1.35657	8.13e-08	1.57e-05	-7.84074	8.17995	LOC102724250///NBPF26///NBPF19///NBPF10///NBPF15///NBPF11///NBPF1///NBPF14	neuroblastoma breakpoint family member 1///neuroblastoma breakpoint family member 26///neuroblastoma breakpoint family member 19///neuroblastoma breakpoint family member 10///neuroblastoma breakpoint family member 15///neuroblastoma breakpoint family member 11///neuroblastoma breakpoint family member 1///neuroblastoma breakpoint family member 14	LOC102724250	-	neuroblastoma breakpoint family member 1-like
214048_at	1.34166	8.23e-08	1.58e-05	7.83479	8.16779	MBD4	methyl-CpG binding domain 4, DNA glycosylase	MBD4	MED1|TPDS2|UVM1	methyl-CpG binding domain 4, DNA glycosylase
235430_at	-1.26442	8.25e-08	1.58e-05	-7.8338	8.16577	ELMSAN1	ELM2 and Myb/SANT domain containing 1	#N/A	#N/A	#N/A
224665_at	-0.922787	8.28e-08	1.58e-05	-7.83217	8.16245	ANAPC16	anaphase promoting complex subunit 16	ANAPC16	APC16|C10orf104|CENP-27|MSAG|bA570G20.3	anaphase promoting complex subunit 16
223134_at	-1.23246	8.33e-08	1.58e-05	-7.82925	8.15648	BBX	BBX, HMG-box containing	BBX	ARTC1|HBP2|HSPC339|MDS001	BBX high mobility group box domain containing
223888_s_at	-1.70521	8.41e-08	1.59e-05	-7.82481	8.14741	LARS	leucyl-tRNA synthetase	#N/A	#N/A	#N/A
201567_s_at	0.960301	8.59e-08	1.62e-05	7.81451	8.12635	GOLGA4	golgin A4	GOLGA4	CRPF46|GCP2|GOLG|MU-RMS-40.18|p230	golgin A4
232095_at	-1.22046	8.6e-08	1.62e-05	-7.81394	8.12518			#N/A	#N/A	#N/A
208734_x_at	-0.735458	8.63e-08	1.62e-05	-7.81235	8.12194	RAB2A	RAB2A, member RAS oncogene family	RAB2A	LHX|RAB2	RAB2A, member RAS oncogene family
218101_s_at	-0.845603	8.66e-08	1.62e-05	-7.81099	8.11914	NDUFC2-KCTD14///NDUFC2	NDUFC2-KCTD14 readthrough///NADH:ubiquinone oxidoreductase subunit C2	NDUFC2-KCTD14	-	NDUFC2-KCTD14 readthrough
224673_at	1.11875	8.78e-08	1.63e-05	7.80417	8.10518	LENG8	leukocyte receptor cluster member 8	LENG8	pp13842	leukocyte receptor cluster member 8
214246_x_at	0.883577	8.87e-08	1.64e-05	7.79947	8.09556	MINK1	misshapen like kinase 1	MINK1	B55|MAP4K6|MEKKK 6|MINK|YSK2|ZC3	misshapen like kinase 1
220386_s_at	1.90953	8.91e-08	1.65e-05	7.79724	8.09099	EML4	echinoderm microtubule associated protein like 4	EML4	C2orf2|ELP120|EMAP-4|EMAPL4|ROPP120	EMAP like 4
200835_s_at	-1.38096	9.05e-08	1.67e-05	-7.78977	8.07571	MAP4	microtubule associated protein 4	MAP4	-	microtubule associated protein 4
210778_s_at	-1.28777	9.12e-08	1.67e-05	-7.78619	8.06836	MIR4800///MXD4	microRNA 4800///MAX dimerization protein 4	MIR4800	mir-4800	microRNA 4800
218064_s_at	-1.50608	9.21e-08	1.68e-05	-7.78168	8.05912	AKAP8L	A-kinase anchoring protein 8 like	AKAP8L	HA95|HAP95|NAKAP|NAKAP95	A-kinase anchoring protein 8 like
210962_s_at	1.16179	9.26e-08	1.69e-05	7.77892	8.05347	AKAP9	A-kinase anchoring protein 9	AKAP9	AKAP-9|AKAP350|AKAP450|CG-NAP|HYPERION|LQT11|MU-RMS-40.16A|PPP1R45|PRKA9|YOTIAO	A-kinase anchoring protein 9
AFFX-r2-Bs-thr-5_s_at	1.88726	9.53e-08	1.73e-05	7.76553	8.02598			#N/A	#N/A	#N/A
235179_at	-1.82462	9.64e-08	1.74e-05	-7.7601	8.01483	ZNF641	zinc finger protein 641	ZNF641	-	zinc finger protein 641
225234_at	-0.976371	9.82e-08	1.77e-05	-7.75111	7.99637	CBL	Cbl proto-oncogene	CBL	C-CBL|CBL2|FRA11B|NSLL|RNF55	Cbl proto-oncogene
222040_at	1.68904	9.95e-08	1.79e-05	7.74478	7.98336	HNRNPA1	heterogeneous nuclear ribonucleoprotein A1	HNRNPA1	ALS19|ALS20|HNRPA1|HNRPA1L3|IBMPFD3|MPD3|UP 1|hnRNP A1|hnRNP-A1	heterogeneous nuclear ribonucleoprotein A1
218740_s_at	0.848326	1e-07	1.8e-05	7.74139	7.9764	CDK5RAP3	CDK5 regulatory subunit associated protein 3	CDK5RAP3	C53|HSF-27|IC53|LZAP|MST016|OK/SW-cl.114|PP1553	CDK5 regulatory subunit associated protein 3
212521_s_at	1.19472	1.01e-07	1.81e-05	7.7356	7.96448	PDE8A	phosphodiesterase 8A	PDE8A	HsT19550	phosphodiesterase 8A
229415_at	1.08251	1.05e-07	1.86e-05	7.72162	7.93572	CYCS	cytochrome c, somatic	CYCS	CYC|HCS|THC4	cytochrome c, somatic
211949_s_at	-1.08554	1.05e-07	1.86e-05	-7.71884	7.92999	NOLC1	nucleolar and coiled-body phosphoprotein 1	NOLC1	NOPP130|NOPP140|NS5ATP13|P130|Srp40	nucleolar and coiled-body phosphoprotein 1
201101_s_at	-1.22116	1.05e-07	1.86e-05	-7.71759	7.92742	BCLAF1	BCL2 associated transcription factor 1	BCLAF1	BTF|bK211L9.1	BCL2 associated transcription factor 1
208765_s_at	-1.53698	1.05e-07	1.86e-05	-7.71757	7.92738	HNRNPR	heterogeneous nuclear ribonucleoprotein R	HNRNPR	HNRPR|NEDDFSB|hnRNP-R	heterogeneous nuclear ribonucleoprotein R
235409_at	-0.909938	1.08e-07	1.9e-05	-7.70639	7.90435	MGA	MGA, MAX dimerization protein	MGA	MAD5|MXD5	MAX dimerization protein MGA
223578_x_at	-1.645	1.11e-07	1.94e-05	-7.69421	7.87922	MALAT1	metastasis associated lung adenocarcinoma transcript 1 (non-protein coding)	MALAT1	HCN|LINC00047|NCRNA00047|NEAT2|PRO2853	metastasis associated lung adenocarcinoma transcript 1
202817_s_at	0.814381	1.12e-07	1.96e-05	7.68748	7.86535	SS18	SS18, nBAF chromatin remodeling complex subunit	SS18	SMARCL1|SSXT|SYT	SS18 subunit of BAF chromatin remodeling complex
219507_at	-1.22541	1.13e-07	1.97e-05	-7.68354	7.85721	RSRC1	arginine and serine rich coiled-coil 1	RSRC1	BM-011|MRT70|SFRS21|SRrp53	arginine and serine rich coiled-coil 1
235136_at	-2.9808	1.16e-07	2.01e-05	-7.67233	7.83407	ORMDL3	ORMDL sphingolipid biosynthesis regulator 3	ORMDL3	-	ORMDL sphingolipid biosynthesis regulator 3
212031_at	1.2939	1.19e-07	2.06e-05	7.66128	7.81122	RBM25	RNA binding motif protein 25	RBM25	NET52|RED120|RNPC7|S164|Snu71|fSAP94	RNA binding motif protein 25
210251_s_at	-1.13384	1.2e-07	2.07e-05	-7.65618	7.80068	RUFY3	RUN and FYVE domain containing 3	RUFY3	RIPX|SINGAR1|ZFYVE30	RUN and FYVE domain containing 3
203363_s_at	1.00756	1.21e-07	2.08e-05	7.65257	7.7932	ATG13	autophagy related 13	ATG13	KIAA0652|PARATARG8	autophagy related 13
222407_s_at	-1.43343	1.23e-07	2.1e-05	-7.64584	7.77928	ZNF106	zinc finger protein 106	ZNF106	SH3BP3|ZFP106|ZNF474	zinc finger protein 106
239313_at	1.05529	1.23e-07	2.1e-05	7.64471	7.77695	LOC101928623///LOC401320	uncharacterized LOC101928623///uncharacterized LOC401320	#N/A	#N/A	#N/A
210460_s_at	-1.30762	1.25e-07	2.13e-05	-7.63799	7.76302	PSMD4	proteasome 26S subunit, non-ATPase 4	PSMD4	AF|AF-1|ASF|MCB1|Rpn10|S5A|pUB-R5	proteasome 26S subunit ubiquitin receptor, non-ATPase 4
1554290_at	0.842096	1.27e-07	2.15e-05	7.62961	7.74568	LOC101929134///HERC3	uncharacterized LOC101929134///HECT and RLD domain containing E3 ubiquitin protein ligase 3	#N/A	#N/A	#N/A
228315_at	-1.02667	1.27e-07	2.15e-05	-7.62868	7.74375	ZMAT3	zinc finger matrin-type 3	ZMAT3	PAG608|WIG-1|WIG1	zinc finger matrin-type 3
207564_x_at	1.37935	1.29e-07	2.17e-05	7.62216	7.73023	OGT	O-linked N-acetylglucosamine (GlcNAc) transferase	OGT	HINCUT-1|HRNT1|MRX106|O-GLCNAC|OGT1|XLID106	O-linked N-acetylglucosamine (GlcNAc) transferase
219284_at	0.975068	1.29e-07	2.17e-05	7.62183	7.72954	HSPBAP1	HSPB1 associated protein 1	HSPBAP1	PASS1	HSPB1 associated protein 1
1553048_a_at	-1.191	1.29e-07	2.17e-05	-7.62165	7.72917	PIP4K2B	phosphatidylinositol-5-phosphate 4-kinase type 2 beta	PIP4K2B	PI5P4KB|PIP5K2B|PIP5KIIB|PIP5KIIbeta|PIP5P4KB	phosphatidylinositol-5-phosphate 4-kinase type 2 beta
228851_s_at	-1.37344	1.3e-07	2.17e-05	-7.61776	7.7211	ENSA	endosulfine alpha	ENSA	ARPP-19e	endosulfine alpha
219625_s_at	-0.953836	1.31e-07	2.17e-05	-7.61662	7.71874	COL4A3BP	collagen type IV alpha 3 binding protein	#N/A	#N/A	#N/A
239207_at	0.806143	1.31e-07	2.17e-05	7.61609	7.71764	KDM5C	lysine demethylase 5C	KDM5C	DXS1272E|JARID1C|MRX13|MRXJ|MRXSCJ|MRXSJ|SMCX|XE169	lysine demethylase 5C
205209_at	-2.0701	1.32e-07	2.18e-05	-7.61208	7.70933	ACVR1B	activin A receptor type 1B	ACVR1B	ACTRIB|ACVRLK4|ALK4|SKR2	activin A receptor type 1B
209463_s_at	-1.25372	1.32e-07	2.18e-05	-7.61108	7.70725	TAF12	TATA-box binding protein associated factor 12	TAF12	TAF2J|TAFII20	TATA-box binding protein associated factor 12
219576_at	-1.22674	1.34e-07	2.21e-05	-7.60424	7.69305	MAP7D3	MAP7 domain containing 3	MAP7D3	MDP3	MAP7 domain containing 3
AFFX-r2-Ec-bioD-5_at	0.790092	1.36e-07	2.22e-05	7.59924	7.68267			#N/A	#N/A	#N/A
200041_s_at	0.765098	1.36e-07	2.22e-05	7.59823	7.68058	ATP6V1G2-DDX39B///SNORD84///DDX39B	ATP6V1G2-DDX39B readthrough (NMD candidate)///small nucleolar RNA, C/D box 84///DEAD-box helicase 39B	ATP6V1G2-DDX39B	-	ATP6V1G2-DDX39B readthrough (NMD candidate)
200820_at	-1.11976	1.36e-07	2.22e-05	-7.59805	7.6802	PSMD8	proteasome 26S subunit, non-ATPase 8	PSMD8	HEL-S-91n|HIP6|HYPF|Nin1p|Rpn12|S14|p31	proteasome 26S subunit, non-ATPase 8
AFFX-r2-Ec-bioD-3_at	0.680205	1.37e-07	2.22e-05	7.59534	7.67458			#N/A	#N/A	#N/A
203146_s_at	1.19395	1.38e-07	2.22e-05	7.59197	7.66757	GABBR1	gamma-aminobutyric acid type B receptor subunit 1	GABBR1	GABABR1|GABBR1-3|GB1|GPRC3A|NEDLC	gamma-aminobutyric acid type B receptor subunit 1
215416_s_at	-0.827583	1.38e-07	2.22e-05	-7.59167	7.66695	STOML2	stomatin like 2	STOML2	HSPC108|SLP-2	stomatin like 2
219387_at	-2.20232	1.38e-07	2.22e-05	-7.59106	7.6657	CCDC88A	coiled-coil domain containing 88A	CCDC88A	APE|GIRDIN|GIV|GRDN|HkRP1|KIAA1212|PEHO|PEHOL	coiled-coil domain containing 88A
212279_at	-1.20249	1.38e-07	2.22e-05	-7.58954	7.66252	TMEM97	transmembrane protein 97	TMEM97	MAC30|S2R|sigma2R	transmembrane protein 97
202097_at	0.873067	1.39e-07	2.22e-05	7.58875	7.66089	NUP153	nucleoporin 153	NUP153	HNUP153|N153	nucleoporin 153
212623_at	1.36759	1.42e-07	2.27e-05	7.57689	7.63623	TMEM41B	transmembrane protein 41B	TMEM41B	-	transmembrane protein 41B
209041_s_at	-1.52628	1.43e-07	2.28e-05	-7.57344	7.62905	UBE2G2	ubiquitin conjugating enzyme E2 G2	UBE2G2	UBC7	ubiquitin conjugating enzyme E2 G2
200658_s_at	-1.13406	1.44e-07	2.29e-05	-7.57084	7.62365	PHB	prohibitin	#N/A	#N/A	#N/A
208756_at	-0.74536	1.44e-07	2.29e-05	-7.56931	7.62046	EIF3I	eukaryotic translation initiation factor 3 subunit I	EIF3I	EIF3S2|PRO2242|TRIP-1|TRIP1|eIF3-beta|eIF3-p36	eukaryotic translation initiation factor 3 subunit I
230123_at	-1.17961	1.46e-07	2.3e-05	-7.56491	7.61131	NECAP2	NECAP endocytosis associated 2	NECAP2	-	NECAP endocytosis associated 2
244043_at	-2.52115	1.47e-07	2.31e-05	-7.56088	7.60292	TFDP2	transcription factor Dp-2	TFDP2	DP2	transcription factor Dp-2
218649_x_at	1.14677	1.47e-07	2.31e-05	7.5603	7.6017	NEMF	nuclear export mediator factor	NEMF	IDDSAPN|NY-CO-1|RQC2|SDCCAG1	nuclear export mediator factor
209503_s_at	-0.919431	1.48e-07	2.32e-05	-7.55679	7.59441	PSMC5	proteasome 26S subunit, ATPase 5	PSMC5	RPT6|S8|SUG-1|SUG1|TBP10|TRIP1|p45|p45/SUG	proteasome 26S subunit, ATPase 5
239392_s_at	-1.18984	1.49e-07	2.32e-05	-7.5559	7.59255	POGK	pogo transposable element with KRAB domain	POGK	BASS2|KRBOX2|LST003	pogo transposable element derived with KRAB domain
209300_s_at	0.842082	1.49e-07	2.32e-05	7.55373	7.58803	NECAP1	NECAP endocytosis associated 1	NECAP1	DEE21|EIEE21	NECAP endocytosis associated 1
202955_s_at	0.914843	1.5e-07	2.32e-05	7.55306	7.58664	ARFGEF1	ADP ribosylation factor guanine nucleotide exchange factor 1	ARFGEF1	ARFGEP1|BIG1|DEDISB|P200	ADP ribosylation factor guanine nucleotide exchange factor 1
211503_s_at	-1.07167	1.5e-07	2.32e-05	-7.55278	7.58605	RAB14	RAB14, member RAS oncogene family	RAB14	FBP|RAB-14	RAB14, member RAS oncogene family
201104_x_at	0.854658	1.52e-07	2.35e-05	7.54599	7.57189	NBPF25P///NBPF26///NBPF19///NBPF20///NBPF10///NBPF8///NBPF9///NBPF15///NBPF11///NBPF14	neuroblastoma breakpoint family member 25, pseudogene///neuroblastoma breakpoint family member 26///neuroblastoma breakpoint family member 19///neuroblastoma breakpoint family member 20///neuroblastoma breakpoint family member 10///neuroblastoma breakpoint family member 8///neuroblastoma breakpoint family member 9///neuroblastoma breakpoint family member 15///neuroblastoma breakpoint family membe…	NBPF25P	WI2-925H4.1	NBPF member 25, pseudogene
AFFX-BioDn-5_at	0.872613	1.54e-07	2.36e-05	7.54089	7.56126			#N/A	#N/A	#N/A
225430_at	-0.97674	1.54e-07	2.37e-05	-7.53904	7.55741	GATC	glutamyl-tRNA amidotransferase subunit C	GATC	15E1.2|COXPD42	glutamyl-tRNA amidotransferase subunit C
203906_at	0.79722	1.55e-07	2.37e-05	7.53627	7.55164	IQSEC1	IQ motif and Sec7 domain 1	IQSEC1	ARF-GEP100|ARFGEP100|BRAG2|GEP100|IDDSSBA	IQ motif and Sec7 domain ArfGEF 1
200900_s_at	-1.44312	1.57e-07	2.39e-05	-7.53177	7.54226	M6PR	mannose-6-phosphate receptor, cation dependent	M6PR	CD-M6PR|CD-MPR|MPR 46|MPR-46|MPR46|SMPR	mannose-6-phosphate receptor, cation dependent
227164_at	1.07309	1.58e-07	2.41e-05	7.52657	7.53141	SRSF1	serine and arginine rich splicing factor 1	SRSF1	ASF|NEDFBA|SF2|SF2p33|SFRS1|SRp30a	serine and arginine rich splicing factor 1
225730_s_at	-0.990269	1.6e-07	2.43e-05	-7.52109	7.51996	THUMPD3	THUMP domain containing 3	THUMPD3	-	THUMP domain containing 3
243648_at	-1.7011	1.65e-07	2.49e-05	-7.50812	7.49288	ZBED6	zinc finger BED-type containing 6	ZBED6	MGR	zinc finger BED-type containing 6
212079_s_at	-1.74913	1.67e-07	2.53e-05	-7.50099	7.47797	KMT2A	lysine methyltransferase 2A	KMT2A	ALL-1|ALL1|CXXC7|GAS7|HRX|HTRX|HTRX1|MLL|MLL1|MLL1A|TRX1|WDSTS	lysine methyltransferase 2A
225786_at	1.43313	1.69e-07	2.54e-05	7.49673	7.46907			#N/A	#N/A	#N/A
201235_s_at	-1.96299	1.71e-07	2.56e-05	-7.49186	7.45887	BTG2	BTG anti-proliferation factor 2	BTG2	APRO1|PC3|TIS21	BTG anti-proliferation factor 2
233013_x_at	-0.909052	1.71e-07	2.56e-05	-7.49113	7.45735	WAC-AS1	WAC antisense RNA 1 (head to head)	WAC-AS1	-	WAC antisense RNA 1 (head to head)
205787_x_at	-1.50294	1.72e-07	2.57e-05	-7.48759	7.44995	LOC441155///ZC3H11A	zinc finger CCCH-type domain-containing-like///zinc finger CCCH-type containing 11A	#N/A	#N/A	#N/A
1569315_s_at	0.880279	1.78e-07	2.65e-05	7.47137	7.41598	LINC00894	long intergenic non-protein coding RNA 894	#N/A	#N/A	#N/A
226087_at	-0.802137	1.79e-07	2.67e-05	-7.46806	7.40905	LZIC	leucine zipper and CTNNBIP1 domain containing	LZIC	-	leucine zipper and CTNNBIP1 domain containing
1556551_s_at	-1.17059	1.81e-07	2.68e-05	-7.46342	7.39934	SLC39A6	solute carrier family 39 member 6	SLC39A6	LIV-1|LIV1|ZIP6	solute carrier family 39 member 6
1555843_at	1.20472	1.82e-07	2.68e-05	7.46261	7.39764	HNRNPM	heterogeneous nuclear ribonucleoprotein M	HNRNPM	CEAR|HNRNPM4|HNRPM|HNRPM4|HTGR1|NAGR1|hnRNP M	heterogeneous nuclear ribonucleoprotein M
224318_s_at	0.963126	1.82e-07	2.68e-05	7.46153	7.39537	KANSL3	KAT8 regulatory NSL complex subunit 3	KANSL3	KIAA1310|NSL3|Rcd1	KAT8 regulatory NSL complex subunit 3
214352_s_at	-1.15351	1.84e-07	2.7e-05	-7.45677	7.38539	KRAS	KRAS proto-oncogene, GTPase	KRAS	'C-K-RAS|C-K-RAS|CFC2|K-RAS2A|K-RAS2B|K-RAS4A|K-RAS4B|K-Ras|K-Ras 2|KI-RAS|KRAS1|KRAS2|NS|NS3|OES|RALD|RASK2|c-Ki-ras|c-Ki-ras2	KRAS proto-oncogene, GTPase
225565_at	-1.12391	1.86e-07	2.73e-05	-7.45045	7.37213	CREB1	cAMP responsive element binding protein 1	CREB1	CREB|CREB-1	cAMP responsive element binding protein 1
214291_at	1.05425	1.87e-07	2.73e-05	7.44892	7.36893	RPL17-C18orf32///SNORD58C///SNORD58A///SNORD58B///RPL17	RPL17-C18orf32 readthrough///small nucleolar RNA, C/D box 58C///small nucleolar RNA, C/D box 58A///small nucleolar RNA, C/D box 58B///ribosomal protein L17	RPL17-C18orf32	PD-1|RPL17	RPL17-C18orf32 readthrough
219157_at	1.00999	1.88e-07	2.75e-05	7.44574	7.36225	KLHL2	kelch like family member 2	KLHL2	ABP-KELCH|MAV|MAYVEN	kelch like family member 2
208757_at	-1.40763	1.9e-07	2.76e-05	-7.44264	7.35574	TMED9	transmembrane p24 trafficking protein 9	TMED9	GMP25|HSGP25L2G|p24a2|p24alpha2|p25	transmembrane p24 trafficking protein 9
213672_at	1.82272	1.92e-07	2.79e-05	7.43586	7.34152	MIR6758///MARS	microRNA 6758///methionyl-tRNA synthetase	MIR6758	hsa-mir-6758	microRNA 6758
208621_s_at	-1.75975	1.96e-07	2.83e-05	-7.42783	7.32463	EZR	ezrin	EZR	CVIL|CVL|HEL-S-105|VIL2	ezrin
203190_at	-0.821377	2.01e-07	2.91e-05	-7.41454	7.2967	MIR7113///MIR4691///NDUFS8	microRNA 7113///microRNA 4691///NADH:ubiquinone oxidoreductase core subunit S8	MIR7113	hsa-mir-7113	microRNA 7113
201256_at	-0.888052	2.06e-07	2.96e-05	-7.40513	7.27692	COX7A2L	cytochrome c oxidase subunit 7A2 like	COX7A2L	COX7AR|COX7RP|EB1|SCAF1|SCAFI|SIG81	cytochrome c oxidase subunit 7A2 like
212577_at	1.1592	2.06e-07	2.96e-05	7.40357	7.27363	SMCHD1	structural maintenance of chromosomes flexible hinge domain containing 1	SMCHD1	BAMS|FSHD2	structural maintenance of chromosomes flexible hinge domain containing 1
202667_s_at	-1.1731	2.07e-07	2.96e-05	-7.40255	7.27148	SLC39A7	solute carrier family 39 member 7	SLC39A7	AGM9|D6S115E|D6S2244E|H2-KE4|HKE4|KE4|RING5|ZIP7	solute carrier family 39 member 7
236511_at	2.18731	2.09e-07	2.98e-05	7.39766	7.26118			#N/A	#N/A	#N/A
49306_at	-1.99633	2.09e-07	2.98e-05	-7.3973	7.26045	RASSF4	Ras association domain family member 4	RASSF4	AD037	Ras association domain family member 4
1557270_at	-1.60565	2.1e-07	2.98e-05	-7.39614	7.25798			#N/A	#N/A	#N/A
212381_at	0.873824	2.1e-07	2.98e-05	7.39441	7.25435	USP24	ubiquitin specific peptidase 24	USP24	-	ubiquitin specific peptidase 24
202785_at	-0.965534	2.12e-07	3e-05	-7.39028	7.24566	NDUFA7	NADH:ubiquinone oxidoreductase subunit A7	NDUFA7	B14.5a|CI-B14.5a	NADH:ubiquinone oxidoreductase subunit A7
235009_at	-1.70136	2.13e-07	3e-05	-7.38829	7.24146	BOD1L1	biorientation of chromosomes in cell division 1 like 1	BOD1L1	BOD1L|FAM44A	biorientation of chromosomes in cell division 1 like 1
212605_s_at	-0.760015	2.13e-07	3e-05	-7.38827	7.24143	NUDT3	nudix hydrolase 3	NUDT3	DIPP|DIPP-1|DIPP1	nudix hydrolase 3
213070_at	1.11791	2.14e-07	3e-05	7.3867	7.2381	PIK3C2A	phosphatidylinositol-4-phosphate 3-kinase catalytic subunit type 2 alpha	PIK3C2A	CPK|OCSKD|PI3-K-C2(ALPHA)|PI3-K-C2A|PI3K-C2-alpha|PI3K-C2alpha	phosphatidylinositol-4-phosphate 3-kinase catalytic subunit type 2 alpha
230528_s_at	-1.22737	2.15e-07	3e-05	-7.3838	7.232	CENPBD1P1	CENPB DNA-binding domains containing 1 pseudogene 1	#N/A	#N/A	#N/A
1559096_x_at	1.22096	2.16e-07	3e-05	7.38256	7.22938	FBXO9	F-box protein 9	FBXO9	FBX9|NY-REN-57|VCIA1|dJ341E18.2	F-box protein 9
212443_at	1.23067	2.16e-07	3e-05	7.38209	7.2284	NBEAL2	neurobeachin like 2	NBEAL2	BDPLT4|GPS	neurobeachin like 2
215364_s_at	1.20476	2.16e-07	3e-05	7.38111	7.22634	SZT2	seizure threshold 2 homolog (mouse)	SZT2	C1orf84|DEE18|EIEE18|KIAA0467|KICS1|SZT2A|SZT2B	SZT2 subunit of KICSTOR complex
1557227_s_at	-1.73863	2.18e-07	3.02e-05	-7.37777	7.2193	TPR	translocated promoter region, nuclear basket protein	TPR	MRT79	translocated promoter region, nuclear basket protein
1558080_s_at	-1.84681	2.25e-07	3.1e-05	-7.3638	7.18983	DNAJC3	DnaJ heat shock protein family (Hsp40) member C3	DNAJC3	ACPHD|ERdj6|HP58|P58|P58IPK|PRKRI|p58(IPK)	DnaJ heat shock protein family (Hsp40) member C3
232127_at	-1.96146	2.26e-07	3.12e-05	-7.36064	7.18316	CLCN5	chloride voltage-gated channel 5	CLCN5	CLC5|CLCK2|ClC-5|DENT1|DENTS|NPHL1|NPHL2|XLRH|XRN|hCIC-K2	chloride voltage-gated channel 5
210042_s_at	-2.46042	2.28e-07	3.13e-05	-7.35666	7.17476	CTSZ	cathepsin Z	CTSZ	CTSX	cathepsin Z
212318_at	-0.865415	2.28e-07	3.13e-05	-7.35657	7.17457	TNPO3	transportin 3	TNPO3	IPO12|LGMD1F|LGMDD2|MTR10A|TRN-SR|TRN-SR2|TRNSR	transportin 3
223947_s_at	1.37122	2.31e-07	3.15e-05	7.35169	7.16426	MED23	mediator complex subunit 23	MED23	ARC130|CRSP130|CRSP133|CRSP3|DRIP130|MRT18|SUR-2|SUR2	mediator complex subunit 23
222444_at	0.87096	2.31e-07	3.15e-05	7.35121	7.16326	ARMCX3	armadillo repeat containing, X-linked 3	ARMCX3	ALEX3|GASP6|dJ545K15.2	armadillo repeat containing X-linked 3
212162_at	-1.10766	2.33e-07	3.16e-05	-7.34796	7.15639	KIDINS220	kinase D-interacting substrate 220kDa	KIDINS220	ARMS|SINO|VENARG	kinase D interacting substrate 220
225937_at	-1.55485	2.4e-07	3.25e-05	-7.33355	7.12593	CUX1	cut like homeobox 1	CUX1	CASP|CDP|CDP/Cut|CDP1|COY1|CUTL1|CUX|Clox|Cux/CDP|GDDI|GOLIM6|Nbla10317|p100|p110|p200|p75	cut like homeobox 1
213378_s_at	1.23299	2.41e-07	3.26e-05	7.33237	7.12344	LOC642846///DDX12P///DDX11	DEAD/H (Asp-Glu-Ala-Asp/His) box polypeptide 11-like///DEAD/H-box helicase 12, pseudogene///DEAD/H-box helicase 11	LOC642846	-	DEAD/H (Asp-Glu-Ala-Asp/His) box polypeptide 11-like
212332_at	-1.60829	2.43e-07	3.28e-05	-7.32694	7.11196	RBL2	RB transcriptional corepressor like 2	RBL2	BRUWAG|P130|Rb2	RB transcriptional corepressor like 2
214474_at	-1.74609	2.43e-07	3.28e-05	-7.32691	7.1119	PRKAB2	protein kinase AMP-activated non-catalytic subunit beta 2	PRKAB2	-	protein kinase AMP-activated non-catalytic subunit beta 2
244373_at	1.48204	2.49e-07	3.35e-05	7.31617	7.08916			#N/A	#N/A	#N/A
203176_s_at	-1.16054	2.51e-07	3.35e-05	-7.3136	7.08373	TFAM	transcription factor A, mitochondrial	TFAM	MTDPS15|MTTF1|MTTFA|TCF6|TCF6L1|TCF6L2|TCF6L3	transcription factor A, mitochondrial
211822_s_at	0.98353	2.51e-07	3.35e-05	7.31296	7.08236	NLRP1	NLR family pyrin domain containing 1	NLRP1	AIADK|CARD7|CIDED|CLR17.1|DEFCAP|DEFCAP-L/S|JRRP|MSPC|NAC|NALP1|PP1044|SLEV1|VAMAS1	NLR family pyrin domain containing 1
225265_at	-1.22611	2.51e-07	3.35e-05	-7.31182	7.07996	RBMS1	RNA binding motif single stranded interacting protein 1	RBMS1	C2orf12|HCC-4|MSSP|MSSP-1|MSSP-2|MSSP-3|SCR2|YC1	RNA binding motif single stranded interacting protein 1
223312_at	-1.37013	2.59e-07	3.44e-05	-7.29859	7.05192	PRADC1	protease associated domain containing 1	PRADC1	C2orf7|PAP21	protease associated domain containing 1
236665_at	-1.64907	2.61e-07	3.44e-05	-7.29395	7.04209	CCDC18	coiled-coil domain containing 18	CCDC18	NY-SAR-41	coiled-coil domain containing 18
200731_s_at	1.003	2.62e-07	3.44e-05	7.29343	7.04098	PTP4A1	protein tyrosine phosphatase type IVA, member 1	PTP4A1	HH72|PRL-1|PRL1|PTP(CAAX1)|PTPCAAX1	protein tyrosine phosphatase 4A1
202875_s_at	-0.997624	2.62e-07	3.44e-05	-7.29293	7.03992	PBX2	PBX homeobox 2	PBX2	G17|HOX12|PBX2MHC	PBX homeobox 2
1559509_at	1.75884	2.62e-07	3.44e-05	7.29279	7.03963			#N/A	#N/A	#N/A
1552287_s_at	1.02421	2.62e-07	3.44e-05	7.29222	7.03842	AFG3L1P	AFG3 like matrix AAA peptidase subunit 1, pseudogene	AFG3L1P	AFG3|AFG3L1	AFG3 like matrix AAA peptidase subunit 1, pseudogene
222552_at	0.92782	2.63e-07	3.44e-05	7.29172	7.03736	GOLT1B	golgi transport 1B	GOLT1B	CGI-141|GCT2|GOT1|GOT1B|YMR292W	golgi transport 1B
224912_at	-1.18086	2.65e-07	3.47e-05	-7.28743	7.02826	TTC7A	tetratricopeptide repeat domain 7A	TTC7A	GIDID|MINAT|TTC7	tetratricopeptide repeat domain 7A
207769_s_at	-0.742044	2.7e-07	3.53e-05	-7.27847	7.00925	PQBP1	polyglutamine binding protein 1	PQBP1	MRX2|MRX55|MRXS3|MRXS8|NPW38|RENS1|SHS	polyglutamine binding protein 1
210240_s_at	-1.59105	2.72e-07	3.54e-05	-7.27633	7.00471	CDKN2D	cyclin dependent kinase inhibitor 2D	CDKN2D	INK4D|p19|p19-INK4D	cyclin dependent kinase inhibitor 2D
203900_at	1.06794	2.73e-07	3.55e-05	7.27402	6.99981	SZT2	seizure threshold 2 homolog (mouse)	SZT2	C1orf84|DEE18|EIEE18|KIAA0467|KICS1|SZT2A|SZT2B	SZT2 subunit of KICSTOR complex
227016_at	-0.85777	2.74e-07	3.55e-05	-7.27277	6.99715	ERICH1	glutamate rich 1	ERICH1	HSPC319	glutamate rich 1
242422_at	-3.20193	2.77e-07	3.58e-05	-7.26693	6.98476	G3BP1	G3BP stress granule assembly factor 1	G3BP1	G3BP|HDH-VIII	G3BP stress granule assembly factor 1
218683_at	1.36789	2.82e-07	3.63e-05	7.25847	6.96679	PTBP2	polypyrimidine tract binding protein 2	PTBP2	PTBLP|brPTB|nPTB	polypyrimidine tract binding protein 2
201777_s_at	-0.968457	2.83e-07	3.63e-05	-7.25828	6.96638	EFCAB14	EF-hand calcium binding domain 14	EFCAB14	KIAA0494	EF-hand calcium binding domain 14
219843_at	-1.77783	2.84e-07	3.63e-05	-7.25652	6.96265	IPP	intracisternal A particle-promoted polypeptide	IPP	KLHL27	intracisternal A particle-promoted polypeptide
218344_s_at	0.792998	2.84e-07	3.63e-05	7.25513	6.95968	RCOR3	REST corepressor 3	RCOR3	-	REST corepressor 3
229422_at	0.966337	2.85e-07	3.63e-05	7.25505	6.95951	NRDC	nardilysin convertase	NRDC	NRD1|hNRD1|hNRD2	nardilysin convertase
219515_at	0.838454	2.87e-07	3.65e-05	7.25141	6.95179	PRDM10	PR/SET domain 10	PRDM10	BHD2|PFM7|TRIS	PR/SET domain 10
201804_x_at	-0.953456	2.88e-07	3.65e-05	-7.24972	6.94818	TBCB	tubulin folding cofactor B	TBCB	CG22|CKAP1|CKAPI	tubulin folding cofactor B
223106_at	-1.01872	2.88e-07	3.65e-05	-7.24931	6.94733	TMEM14C	transmembrane protein 14C	TMEM14C	C6orf53|HSPC194|MSTP073|NET26|bA421M1.6	transmembrane protein 14C
228426_at	1.68923	2.91e-07	3.68e-05	7.24474	6.93761	CLEC2D	C-type lectin domain family 2 member D	CLEC2D	CLAX|LLT1|OCIL	C-type lectin domain family 2 member D
217466_x_at	-1.52419	2.95e-07	3.71e-05	-7.23917	6.92575	SNORA64///RPS2	small nucleolar RNA, H/ACA box 64///ribosomal protein S2	SNORA64	RNU64|U64	small nucleolar RNA, H/ACA box 64
224415_s_at	-0.789675	2.95e-07	3.71e-05	-7.23874	6.92484	HINT2	histidine triad nucleotide binding protein 2	HINT2	HIT-17	histidine triad nucleotide binding protein 2
213235_at	-1.58644	2.98e-07	3.74e-05	-7.23416	6.91509	KNOP1	lysine rich nucleolar protein 1	KNOP1	101F10.1|C16orf88|FAM191A|TSG118	lysine rich nucleolar protein 1
55093_at	-0.79593	3.04e-07	3.81e-05	-7.22452	6.89457	CHPF2	chondroitin polymerizing factor 2	CHPF2	CSGLCA-T|CSGlcAT|ChSy-3|chPF-2	chondroitin polymerizing factor 2
238356_at	-1.54048	3.09e-07	3.87e-05	-7.21711	6.87877	DOCK11	dedicator of cytokinesis 11	DOCK11	ACG|ADMIDX|ZIZ2|bB128O4.1	dedicator of cytokinesis 11
236023_at	-0.916577	3.1e-07	3.87e-05	-7.21518	6.87467	CDK9	cyclin dependent kinase 9	CDK9	C-2k|CDC2L4|CTK1|PITALRE|TAK	cyclin dependent kinase 9
226758_at	0.987326	3.13e-07	3.9e-05	7.2106	6.8649	LUC7L2	LUC7 like 2, pre-mRNA splicing factor	LUC7L2	CGI-59|CGI-74|LUC7B2	LUC7 like 2, pre-mRNA splicing factor
203653_s_at	-1.28244	3.16e-07	3.93e-05	-7.20667	6.85653	COIL	coilin	COIL	CLN80|p80-coilin	coilin
227594_at	0.773868	3.21e-07	3.98e-05	7.19943	6.84109	ZMYM6	zinc finger MYM-type containing 6	ZMYM6	Buster2|MYM|ZBED7|ZNF198L4|ZNF258	zinc finger MYM-type containing 6
213315_x_at	0.870911	3.23e-07	4e-05	7.19643	6.83468	CXorf40A	chromosome X open reading frame 40A	#N/A	#N/A	#N/A
231729_s_at	1.45549	3.25e-07	4.01e-05	7.19454	6.83065	CAPS	calcyphosine	CAPS	CAPS1	calcyphosine
1556389_at	-1.31008	3.27e-07	4.03e-05	-7.19093	6.82294	CNPY3	canopy FGF signaling regulator 3	CNPY3	CAG4A|DEE60|EIEE60|ERDA5|PRAT4A|TNRC5	canopy FGF signaling regulator 3
221257_x_at	0.960279	3.3e-07	4.06e-05	7.1869	6.81435	FBXO38	F-box protein 38	FBXO38	Fbx38|HMN2D|HMND6|MOKA|SP329	F-box protein 38
1552611_a_at	-1.29669	3.37e-07	4.12e-05	-7.17712	6.79345	JAK1	Janus kinase 1	JAK1	AIIDE|JAK1A|JAK1B|JTK3	Janus kinase 1
217842_at	0.831395	3.37e-07	4.12e-05	7.17694	6.79307	C7orf55-LUC7L2///LUC7L2	C7orf55-LUC7L2 readthrough///LUC7 like 2, pre-mRNA splicing factor	#N/A	#N/A	#N/A
202927_at	-0.947439	3.38e-07	4.12e-05	-7.17631	6.79172	PIN1	peptidylprolyl cis/trans isomerase, NIMA-interacting 1	PIN1	DOD|UBL5	peptidylprolyl cis/trans isomerase, NIMA-interacting 1
235464_at	1.30207	3.39e-07	4.13e-05	7.17456	6.78798	CSNK1A1	casein kinase 1 alpha 1	CSNK1A1	CK1|CK1a|CKIa|HEL-S-77p|HLCDGP1|PRO2975	casein kinase 1 alpha 1
212666_at	1.4273	3.41e-07	4.14e-05	7.17194	6.78238	SMURF1	SMAD specific E3 ubiquitin protein ligase 1	SMURF1	-	SMAD specific E3 ubiquitin protein ligase 1
214808_at	-1.29247	3.42e-07	4.14e-05	-7.17101	6.78039			#N/A	#N/A	#N/A
224897_at	0.789949	3.45e-07	4.16e-05	7.16682	6.77144	WDR26	WD repeat domain 26	WDR26	CDW2|GID7|MIP2|SKDEAS	WD repeat domain 26
212280_x_at	0.775302	3.45e-07	4.16e-05	7.16624	6.77019	ATG4B	autophagy related 4B cysteine peptidase	ATG4B	APG4B|AUTL1|HsAPG4B	autophagy related 4B cysteine peptidase
227413_at	0.879252	3.46e-07	4.16e-05	7.166	6.76969	UBLCP1	ubiquitin like domain containing CTD phosphatase 1	UBLCP1	CPUB1	ubiquitin like domain containing CTD phosphatase 1
222026_at	-0.915397	3.57e-07	4.29e-05	-7.15054	6.73661	RBM3	RNA binding motif (RNP1, RRM) protein 3	RBM3	IS1-RNPL|RNPL	RNA binding motif protein 3
244872_at	-1.78964	3.58e-07	4.29e-05	-7.14997	6.7354	RBBP4	RB binding protein 4, chromatin remodeling factor	RBBP4	NURF55|RBAP48|lin-53	RB binding protein 4, chromatin remodeling factor
219878_s_at	-1.18382	3.67e-07	4.38e-05	-7.13906	6.71204	KLF13	Kruppel like factor 13	KLF13	BTEB3|FKLF2|NSLP1|RFLAT-1|RFLAT1	KLF transcription factor 13
1552931_a_at	1.93308	3.67e-07	4.38e-05	7.13841	6.71064	PDE8A	phosphodiesterase 8A	PDE8A	HsT19550	phosphodiesterase 8A
219426_at	-1.13081	3.68e-07	4.39e-05	-7.13699	6.7076	AGO3	argonaute 3, RISC catalytic component	AGO3	EIF2C3	argonaute RISC catalytic component 3
201729_s_at	-0.904469	3.71e-07	4.41e-05	-7.13365	6.70045	KIAA0100	KIAA0100	#N/A	#N/A	#N/A
225899_x_at	1.63965	3.73e-07	4.43e-05	7.13088	6.69452	LOC101929819///LOC100133331///LOC100133182///LINC01001///LOC100132062///LOC729737///LINC01000///LINC01002	uncharacterized LOC101929819///uncharacterized LOC100133331///putative uncharacterized protein FLJ44672///long intergenic non-protein coding RNA 1001///uncharacterized LOC100132062///uncharacterized LOC729737///long intergenic non-protein coding RNA 1000///long intergenic non-protein coding RNA 1002	LOC101929819	-	putative uncharacterized protein FLJ44672
228801_at	-0.879492	3.78e-07	4.46e-05	-7.12551	6.683	ORMDL1	ORMDL sphingolipid biosynthesis regulator 1	ORMDL1	-	ORMDL sphingolipid biosynthesis regulator 1
202611_s_at	1.09503	3.78e-07	4.46e-05	7.12508	6.68208	MED14	mediator complex subunit 14	MED14	CRSP150|CRSP2|CSRP|CXorf4|DRIP150|EXLM1|RGR1|TRAP170	mediator complex subunit 14
1559883_s_at	-1.30539	3.79e-07	4.47e-05	-7.12374	6.67922	SAMHD1	SAM and HD domain containing deoxynucleoside triphosphate triphosphohydrolase 1	SAMHD1	CHBL2|DCIP|HDDC1|MOP-5|SBBI88|hSAMHD1	SAM and HD domain containing deoxynucleoside triphosphate triphosphohydrolase 1
215308_at	-1.27483	3.8e-07	4.47e-05	-7.12294	6.67749	XRCC6	X-ray repair cross complementing 6	XRCC6	CTC75|CTCBF|G22P1|KU70|ML8|TLAA	X-ray repair cross complementing 6
1562836_at	-2.55755	3.84e-07	4.51e-05	-7.11754	6.66592	DDX6	DEAD-box helicase 6	DDX6	HLR2|IDDILF|P54|RCK|Rck/p54	DEAD-box helicase 6
204791_at	0.939956	3.86e-07	4.51e-05	7.11599	6.66259	NR2C1	nuclear receptor subfamily 2 group C member 1	NR2C1	TR2	nuclear receptor subfamily 2 group C member 1
215009_s_at	1.57328	3.91e-07	4.57e-05	7.10991	6.64956	THAP9-AS1	THAP9 antisense RNA 1	THAP9-AS1	-	THAP9 antisense RNA 1
228755_at	-0.973043	3.92e-07	4.57e-05	-7.10829	6.64608	GIGYF1	GRB10 interacting GYF protein 1	GIGYF1	GYF1|PERQ1	GRB10 interacting GYF protein 1
225476_at	-1.98623	3.95e-07	4.59e-05	-7.10556	6.64022	GPANK1	G-patch domain and ankyrin repeats 1	GPANK1	ANKRD59|BAT4|D6S54E|G5|GPATCH10	G-patch domain and ankyrin repeats 1
1569385_s_at	-1.90135	4e-07	4.64e-05	-7.09945	6.6271	TET2	tet methylcytosine dioxygenase 2	TET2	IMD75|KIAA1546|MDS	tet methylcytosine dioxygenase 2
219028_at	-0.972107	4.04e-07	4.68e-05	-7.09452	6.61651	HIPK2	homeodomain interacting protein kinase 2	HIPK2	PRO0593	homeodomain interacting protein kinase 2
203833_s_at	-1.31466	4.05e-07	4.68e-05	-7.09411	6.61563	TGOLN2	trans-golgi network protein 2	TGOLN2	TGN38|TGN46|TGN48|TGN51|TTGN2|hTGN46|hTGN48|hTGN51	trans-golgi network protein 2
201395_at	0.903813	4.07e-07	4.7e-05	7.09097	6.60888	RBM5	RNA binding motif protein 5	RBM5	G15|H37|LUCA-15|LUCA15|RMB5	RNA binding motif protein 5
226414_s_at	-0.999449	4.14e-07	4.76e-05	-7.08412	6.59416	ANAPC11	anaphase promoting complex subunit 11	ANAPC11	APC11|Apc11p|HSPC214	anaphase promoting complex subunit 11
218580_x_at	-0.70686	4.14e-07	4.76e-05	-7.08353	6.5929	AURKAIP1	aurora kinase A interacting protein 1	AURKAIP1	AIP|AKIP|MRP-S38|mS38	aurora kinase A interacting protein 1
201954_at	-1.34453	4.17e-07	4.78e-05	-7.08001	6.58533	ARPC1B	actin related protein 2/3 complex subunit 1B	ARPC1B	ARC41|IMD71|PLTEID|p40-ARC|p41-ARC	actin related protein 2/3 complex subunit 1B
212620_at	-1.61829	4.19e-07	4.79e-05	-7.07849	6.58207	ZNF609	zinc finger protein 609	ZNF609	-	zinc finger protein 609
205667_at	1.09714	4.23e-07	4.83e-05	7.07349	6.57131	WRN	Werner syndrome RecQ like helicase	WRN	RECQ3|RECQL2|RECQL3	WRN RecQ like helicase
205462_s_at	0.735518	4.3e-07	4.9e-05	7.06669	6.55668	HPCAL1	hippocalcin like 1	HPCAL1	BDR1|HLP2|VILIP-3	hippocalcin like 1
212926_at	-1.10576	4.37e-07	4.96e-05	-7.05944	6.54107	SMC5	structural maintenance of chromosomes 5	SMC5	ATELS2|SMC5L1	structural maintenance of chromosomes 5
233936_s_at	-0.822047	4.49e-07	5.1e-05	-7.04648	6.51316	GGNBP2	gametogenetin binding protein 2	GGNBP2	DIF-3|DIF3|LCRG1|LZK1|ZFP403|ZNF403	gametogenetin binding protein 2
220855_at	-1.44425	4.51e-07	5.1e-05	-7.04513	6.51026	CLTC-IT1	CLTC intronic transcript 1 (non-protein coding)	#N/A	#N/A	#N/A
210474_s_at	0.778352	4.62e-07	5.22e-05	7.03393	6.48611	CDK11A///CDK11B	cyclin dependent kinase 11A///cyclin dependent kinase 11B	CDK11A	CDC2L2|CDC2L3|CDK11-p110|CDK11-p46|CDK11-p58|PITSLRE|p58GTA	cyclin dependent kinase 11A
201031_s_at	0.799776	4.68e-07	5.27e-05	7.02847	6.47433	HNRNPH1	heterogeneous nuclear ribonucleoprotein H1 (H)	HNRNPH1	HNRPH|HNRPH1|NEDCDS|hnRNPH	heterogeneous nuclear ribonucleoprotein H1
214937_x_at	0.892549	4.71e-07	5.29e-05	7.02488	6.46658	PCM1	pericentriolar material 1	PCM1	PTC4|RET/PCM-1	pericentriolar material 1
202065_s_at	-1.4478	4.72e-07	5.29e-05	-7.02464	6.46608	PPFIA1	PTPRF interacting protein alpha 1	PPFIA1	LIP.1|LIP1|LIPRIN	PTPRF interacting protein alpha 1
202104_s_at	0.880006	4.75e-07	5.33e-05	7.02098	6.45818	LOC101930112///SPG7	uncharacterized LOC101930112///SPG7, paraplegin matrix AAA peptidase subunit	LOC101930112	-	uncharacterized LOC101930112
213956_at	-1.3682	4.77e-07	5.33e-05	-7.01967	6.45535	CEP350	centrosomal protein 350	CEP350	CAP350|GM133	centrosomal protein 350
241751_at	1.46569	4.85e-07	5.41e-05	7.012	6.43879	OFD1	OFD1, centriole and centriolar satellite protein	OFD1	71-7A|CXorf5|JBTS10|RP23|SGBS2	OFD1 centriole and centriolar satellite protein
224925_at	-0.845124	4.91e-07	5.47e-05	-7.00638	6.42665	PREX1	phosphatidylinositol-3,4,5-trisphosphate dependent Rac exchange factor 1	PREX1	P-REX1	phosphatidylinositol-3,4,5-trisphosphate dependent Rac exchange factor 1
225477_s_at	0.971357	4.94e-07	5.49e-05	7.00349	6.42042	NR2C2	nuclear receptor subfamily 2 group C member 2	NR2C2	TAK1|TR4	nuclear receptor subfamily 2 group C member 2
218318_s_at	-1.08414	5.01e-07	5.55e-05	-6.99738	6.4072	NLK	nemo like kinase	NLK	-	nemo like kinase
202527_s_at	0.946454	5.03e-07	5.55e-05	6.99583	6.40385	SMAD4	SMAD family member 4	SMAD4	DPC4|JIP|MADH4|MYHRS	SMAD family member 4
210792_x_at	-0.925238	5.03e-07	5.55e-05	-6.99516	6.40242	SIVA1	SIVA1 apoptosis inducing factor	SIVA1	CD27BP|SIVA|Siva-1|Siva-2	SIVA1 apoptosis inducing factor
219324_at	-0.861598	5.04e-07	5.55e-05	-6.99446	6.40089	NOL12	nucleolar protein 12	NOL12	Nop25|dJ37E16.7	nucleolar protein 12
213229_at	-1.02708	5.05e-07	5.55e-05	-6.99391	6.3997	DICER1	dicer 1, ribonuclease III	DICER1	DCR1|Dicer|Dicer1e|GLOW|HERNA|K12H4.8-LIKE|MNG1|RMSE2|aviD	dicer 1, ribonuclease III
202302_s_at	1.10892	5.06e-07	5.56e-05	6.99245	6.39655	RSRC2	arginine and serine rich coiled-coil 2	RSRC2	-	arginine and serine rich coiled-coil 2
225077_at	1.17292	5.08e-07	5.57e-05	6.99086	6.39311	CHD2	chromodomain helicase DNA binding protein 2	CHD2	DEE94|EEOC	chromodomain helicase DNA binding protein 2
1553974_at	-0.876193	5.11e-07	5.58e-05	-6.98852	6.38804	C22orf39	chromosome 22 open reading frame 39	C22orf39	Pants	chromosome 22 open reading frame 39
201641_at	-2.23681	5.11e-07	5.58e-05	-6.98806	6.38705	BST2	bone marrow stromal cell antigen 2	BST2	CD317|HM1.24|TETHERIN	bone marrow stromal cell antigen 2
203444_s_at	-3.03894	5.12e-07	5.58e-05	-6.98694	6.38463	MTA2	metastasis associated 1 family member 2	MTA2	MTA1L1|PID	metastasis associated 1 family member 2
202412_s_at	-1.27297	5.14e-07	5.59e-05	-6.9852	6.38087	USP1	ubiquitin specific peptidase 1	USP1	UBP	ubiquitin specific peptidase 1
209678_s_at	-1.16477	5.22e-07	5.66e-05	-6.97876	6.36693	PRKCI	protein kinase C iota	PRKCI	DXS1179E|PKCI|nPKC-iota	protein kinase C iota
225024_at	1.09292	5.25e-07	5.68e-05	6.97609	6.36116	RPRD1B	regulation of nuclear pre-mRNA domain containing 1B	RPRD1B	C20orf77|CREPT|K-H|Kub5-Hera|NET60|dJ1057B20.2	regulation of nuclear pre-mRNA domain containing 1B
217572_at	-4.55374	5.26e-07	5.69e-05	-6.97485	6.35847			#N/A	#N/A	#N/A
201927_s_at	-1.20786	5.28e-07	5.69e-05	-6.9731	6.35469	PKP4	plakophilin 4	PKP4	p0071	plakophilin 4
212028_at	-0.8556	5.29e-07	5.69e-05	-6.97239	6.35315	RBM25	RNA binding motif protein 25	RBM25	NET52|RED120|RNPC7|S164|Snu71|fSAP94	RNA binding motif protein 25
204294_at	0.836449	5.29e-07	5.69e-05	6.97233	6.35303	AMT	aminomethyltransferase	AMT	GCE|GCE2|GCST|GCVT|NKH	aminomethyltransferase
203605_at	0.744523	5.33e-07	5.71e-05	6.96939	6.34666	SRP54	signal recognition particle 54	SRP54	SCN8	signal recognition particle 54
243557_at	1.50799	5.38e-07	5.76e-05	6.96472	6.33654			#N/A	#N/A	#N/A
209083_at	-0.928594	5.41e-07	5.78e-05	-6.9625	6.33172	CORO1A	coronin 1A	CORO1A	CLABP|CLIPINA|HCORO1|IMD8|TACO|p57	coronin 1A
222404_x_at	-0.916825	5.48e-07	5.84e-05	-6.95691	6.31963	HACD3	3-hydroxyacyl-CoA dehydratase 3	HACD3	B-IND1|BIND1|HSPC121|PTPLAD1	3-hydroxyacyl-CoA dehydratase 3
225552_x_at	-0.668962	5.52e-07	5.87e-05	-6.95377	6.31283	AURKAIP1	aurora kinase A interacting protein 1	AURKAIP1	AIP|AKIP|MRP-S38|mS38	aurora kinase A interacting protein 1
51176_at	-0.713784	5.54e-07	5.88e-05	-6.95216	6.30932	MED27	mediator complex subunit 27	MED27	CRAP34|CRSP34|CRSP8|MED3|NEDSCAC|TRAP37	mediator complex subunit 27
213366_x_at	-0.727155	5.57e-07	5.9e-05	-6.94968	6.30396	ATP5C1	ATP synthase, H+ transporting, mitochondrial F1 complex, gamma polypeptide 1	#N/A	#N/A	#N/A
208671_at	0.73433	5.66e-07	5.98e-05	6.94212	6.28756	SERINC1	serine incorporator 1	SERINC1	TDE1L|TDE2|TMS-2|TMS2	serine incorporator 1
218598_at	0.97145	5.67e-07	5.98e-05	6.94153	6.28627	RINT1	RAD50 interactor 1	RINT1	ILFS3|RINT-1	RAD50 interactor 1
208675_s_at	-0.928802	5.77e-07	6.05e-05	-6.93356	6.26899	DDOST	dolichyl-diphosphooligosaccharide--protein glycosyltransferase non-catalytic subunit	DDOST	AGER1|CDG1R|GATD6|OKSWcl45|OST|OST48|WBP1	dolichyl-diphosphooligosaccharide--protein glycosyltransferase non-catalytic subunit
226791_at	0.883366	5.78e-07	6.05e-05	6.93283	6.26741	KIFC2	kinesin family member C2	KIFC2	-	kinesin family member C2
226792_s_at	0.782632	5.78e-07	6.05e-05	6.93273	6.2672	KIFC2	kinesin family member C2	KIFC2	-	kinesin family member C2
243524_at	1.73168	5.79e-07	6.05e-05	6.93189	6.26536			#N/A	#N/A	#N/A
222027_at	-1.34704	5.79e-07	6.05e-05	-6.9318	6.26517	NUCKS1	nuclear casein kinase and cyclin dependent kinase substrate 1	NUCKS1	JC7|NUCKS	nuclear casein kinase and cyclin dependent kinase substrate 1
207563_s_at	0.925483	5.83e-07	6.08e-05	6.92874	6.25853	OGT	O-linked N-acetylglucosamine (GlcNAc) transferase	OGT	HINCUT-1|HRNT1|MRX106|O-GLCNAC|OGT1|XLID106	O-linked N-acetylglucosamine (GlcNAc) transferase
212961_x_at	0.855277	5.86e-07	6.1e-05	6.92649	6.25365	CXorf40B	chromosome X open reading frame 40B	#N/A	#N/A	#N/A
229776_at	-0.978847	5.93e-07	6.16e-05	-6.92143	6.24266	SLCO3A1	solute carrier organic anion transporter family member 3A1	SLCO3A1	OATP-D|OATP-RP3|OATP3A1|OATPD|OATPRP3|SLC21A11	solute carrier organic anion transporter family member 3A1
219485_s_at	-0.724997	6.08e-07	6.31e-05	-6.90993	6.21768	PSMD10	proteasome 26S subunit, non-ATPase 10	PSMD10	dJ889N15.2|p28|p28(GANK)	proteasome 26S subunit, non-ATPase 10
203057_s_at	0.851437	6.23e-07	6.45e-05	6.89907	6.19405	PRDM2	PR/SET domain 2	PRDM2	HUMHOXY1|KMT8|KMT8A|MTB-ZF|RIZ|RIZ1|RIZ2	PR/SET domain 2
1563321_s_at	-1.63149	6.25e-07	6.46e-05	-6.89738	6.19038	MLLT10	myeloid/lymphoid or mixed-lineage leukemia; translocated to, 10	MLLT10	AF10	MLLT10 histone lysine methyltransferase DOT1L cofactor
223446_s_at	-0.951476	6.26e-07	6.46e-05	-6.89663	6.18875	DTNBP1	dystrobrevin binding protein 1	DTNBP1	BLOC1S8|DBND|HPS7|My031|SDY	dystrobrevin binding protein 1
244738_at	0.993787	6.33e-07	6.52e-05	6.89192	6.1785	BRWD3	bromodomain and WD repeat domain containing 3	BRWD3	BRODL|MRX93|XLID93	bromodomain and WD repeat domain containing 3
203832_at	-0.841457	6.38e-07	6.56e-05	-6.88796	6.16988	SNRPF	small nuclear ribonucleoprotein polypeptide F	SNRPF	SMF|Sm-F|snRNP-F	small nuclear ribonucleoprotein polypeptide F
241955_at	-1.35538	6.41e-07	6.57e-05	-6.88645	6.16661	HECTD1	HECT domain E3 ubiquitin protein ligase 1	HECTD1	EULIR	HECT domain E3 ubiquitin protein ligase 1
208887_at	-0.635147	6.59e-07	6.75e-05	-6.87339	6.13817	EIF3G	eukaryotic translation initiation factor 3 subunit G	EIF3G	EIF3-P42|EIF3S4|eIF3-delta|eIF3-p44	eukaryotic translation initiation factor 3 subunit G
1557285_at	1.82974	6.64e-07	6.78e-05	6.87039	6.13163	AREG	amphiregulin	AREG	AR|AREGB|CRDGF|SDGF	amphiregulin
242080_at	-1.28166	6.64e-07	6.78e-05	-6.87014	6.13108			#N/A	#N/A	#N/A
226315_at	-1.20018	6.69e-07	6.81e-05	-6.86705	6.12434	ZNF830	zinc finger protein 830	ZNF830	CCDC16|OMCG1	zinc finger protein 830
224631_at	-0.946447	6.72e-07	6.83e-05	-6.86461	6.11902	ZFP91	ZFP91 zinc finger protein	ZFP91	DMS-8|DSM-8|DSM8|FKSG11|PZF|ZFP-91|ZNF757	ZFP91 zinc finger protein, atypical E3 ubiquitin ligase
241879_at	-1.46576	6.79e-07	6.89e-05	-6.86	6.10897	LPP	LIM domain containing preferred translocation partner in lipoma	LPP	-	LIM domain containing preferred translocation partner in lipoma
205452_at	0.815428	6.8e-07	6.89e-05	6.85944	6.10776	PIGB	phosphatidylinositol glycan anchor biosynthesis class B	PIGB	DEE80|EIEE80|GPI-MT-III|PIG-B	phosphatidylinositol glycan anchor biosynthesis class B
223109_at	-1.09634	6.86e-07	6.94e-05	-6.85539	6.09893	TRUB2	TruB pseudouridine synthase family member 2	TRUB2	CLONE24922	TruB pseudouridine synthase family member 2
226876_at	-1.1645	6.99e-07	7.03e-05	-6.84753	6.08178	FAM101B	family with sequence similarity 101 member B	#N/A	#N/A	#N/A
218131_s_at	-0.671267	6.99e-07	7.03e-05	-6.84745	6.08162	GATAD2A	GATA zinc finger domain containing 2A	GATAD2A	p66alpha	GATA zinc finger domain containing 2A
204496_at	0.809213	7.02e-07	7.06e-05	6.84529	6.0769	STRN3	striatin 3	STRN3	PPP2R6B|S/G2NA|SG2NA	striatin 3
202466_at	1.08216	7.07e-07	7.09e-05	6.84223	6.07023	PAPD7	poly(A) RNA polymerase D7, non-canonical	#N/A	#N/A	#N/A
200848_at	-0.971572	7.11e-07	7.12e-05	-6.8398	6.06493	AHCYL1	adenosylhomocysteinase like 1	AHCYL1	DCAL|IRBIT|PPP1R78|PRO0233|XPVKONA	adenosylhomocysteinase like 1
218776_s_at	1.14306	7.14e-07	7.14e-05	6.83758	6.06006	TMEM62	transmembrane protein 62	TMEM62	-	transmembrane protein 62
215671_at	1.50288	7.15e-07	7.14e-05	6.83683	6.05843	PDE4B	phosphodiesterase 4B	PDE4B	DPDE4|PDEIVB	phosphodiesterase 4B
206846_s_at	0.868264	7.29e-07	7.26e-05	6.82821	6.03962	HDAC6	histone deacetylase 6	HDAC6	CPBHM|HD6|JM21|KDAC6|PPP1R90	histone deacetylase 6
1556285_s_at	-0.748751	7.36e-07	7.31e-05	-6.82398	6.03036	PPA2	pyrophosphatase (inorganic) 2	PPA2	HSPC124|SCFAI|SCFI|SID6-306	inorganic pyrophosphatase 2
224852_at	-1.0546	7.36e-07	7.31e-05	-6.82396	6.03033	TTC17	tetratricopeptide repeat domain 17	TTC17	-	tetratricopeptide repeat domain 17
63825_at	-0.94431	7.41e-07	7.33e-05	-6.82105	6.02397	ABHD2	abhydrolase domain containing 2	ABHD2	HS1-2|LABH2|PHPS1-2	abhydrolase domain containing 2, acylglycerol lipase
212526_at	0.882389	7.42e-07	7.33e-05	6.82076	6.02333	SPG20	spastic paraplegia 20 (Troyer syndrome)	#N/A	#N/A	#N/A
201323_at	-0.949222	7.47e-07	7.37e-05	-6.81754	6.01629	MIR6733///EBNA1BP2	microRNA 6733///EBNA1 binding protein 2	MIR6733	hsa-mir-6733	microRNA 6733
212085_at	-0.759644	7.68e-07	7.56e-05	-6.8052	5.98931	SLC25A6	solute carrier family 25 member 6	SLC25A6	AAC3|ANT|ANT 2|ANT 3|ANT3|ANT3Y	solute carrier family 25 member 6
210425_x_at	1.58246	7.79e-07	7.66e-05	6.79886	5.97543	LOC101930583///GOLGA8B///GOLGA8A	uncharacterized LOC101930583///golgin A8 family member B///golgin A8 family member A	#N/A	#N/A	#N/A
203128_at	-2.00193	7.81e-07	7.66e-05	-6.79759	5.97265	SPTLC2	serine palmitoyltransferase long chain base subunit 2	SPTLC2	HSN1C|LCB2|LCB2A|NSAN1C|SPT2|hLCB2a	serine palmitoyltransferase long chain base subunit 2
212994_at	-0.819008	7.82e-07	7.66e-05	-6.79702	5.97142	THOC2	THO complex 2	THOC2	CXorf3|MRX12|MRX35|THO2|XLID12|dJ506G2.1|hTREX120	THO complex subunit 2
222740_at	1.32594	7.85e-07	7.68e-05	6.79526	5.96757	ATAD2	ATPase family, AAA domain containing 2	ATAD2	ANCCA|CT137|PRO2000	ATPase family AAA domain containing 2
244396_at	-1.68939	7.86e-07	7.68e-05	-6.79446	5.96581	G3BP1	G3BP stress granule assembly factor 1	G3BP1	G3BP|HDH-VIII	G3BP stress granule assembly factor 1
218632_at	0.868798	7.94e-07	7.73e-05	6.79018	5.95643	HECTD3	HECT domain E3 ubiquitin protein ligase 3	HECTD3	-	HECT domain E3 ubiquitin protein ligase 3
1555945_s_at	-0.734624	7.95e-07	7.73e-05	-6.78991	5.95584	FAM120A	family with sequence similarity 120A	FAM120A	C9orf10|HBVPTPAP|OSSA	family with sequence similarity 120 member A
224648_at	0.736936	7.98e-07	7.75e-05	6.78805	5.95177	GPBP1	GC-rich promoter binding protein 1	GPBP1	GPBP|SSH6|VASCULIN	GC-rich promoter binding protein 1
237202_at	-2.35805	8.01e-07	7.75e-05	-6.7862	5.94771	PGPEP1	pyroglutamyl-peptidase I	PGPEP1	PAP-I|PGI|PGP|PGP-I|PGPI|Pcp	pyroglutamyl-peptidase I
212455_at	0.788605	8.01e-07	7.75e-05	6.78608	5.94747	YTHDC1	YTH domain containing 1	YTHDC1	YT521|YT521-B	YTH N6-methyladenosine RNA binding protein C1
201043_s_at	-1.14833	8.07e-07	7.79e-05	-6.78299	5.9407	ANP32A	acidic nuclear phosphoprotein 32 family member A	ANP32A	C15orf1|HPPCn|I1PP2A|LANP|MAPM|PHAP1|PHAPI|PP32	acidic nuclear phosphoprotein 32 family member A
238716_at	-1.83182	8.12e-07	7.81e-05	-6.78044	5.93511	LOC100506990	uncharacterized LOC100506990	#N/A	#N/A	#N/A
228112_at	1.15738	8.12e-07	7.81e-05	6.78027	5.93473	DNAH1	dynein axonemal heavy chain 1	DNAH1	CILD37|DNAHC1|HDHC7|HL-11|HL11|HSRF-1|SPGF18|XLHSRF-1	dynein axonemal heavy chain 1
203124_s_at	1.3402	8.22e-07	7.9e-05	6.77464	5.9224	SLC11A2	solute carrier family 11 member 2	SLC11A2	AHMIO1|DCT1|DMT1|NRAMP2	solute carrier family 11 member 2
232291_at	2.10115	8.25e-07	7.9e-05	6.77316	5.91915	MIR17HG///MIR92A1///MIR20A///MIR19B1///MIR19A///MIR18A///MIR17	miR-17-92a-1 cluster host gene///microRNA 92a-1///microRNA 20a///microRNA 19b-1///microRNA 19a///microRNA 18a///microRNA 17	MIR17HG	C13orf25|LINC00048|MIHG1|MIRH1|MIRHG1|NCRNA00048|miR-17-92	miR-17-92a-1 cluster host gene
231628_s_at	-4.62037	8.25e-07	7.9e-05	-6.77295	5.91869	SERPINB6	serpin family B member 6	SERPINB6	CAP|DFNB91|MSTP057|PI-6|PI6|PTI|SPI3	serpin family B member 6
1557521_a_at	1.31408	8.32e-07	7.96e-05	6.76913	5.91032			#N/A	#N/A	#N/A
216591_s_at	-1.25074	8.34e-07	7.96e-05	-6.76837	5.90864	SDHC	succinate dehydrogenase complex subunit C	SDHC	CYB560|CYBL|PGL3|PPGL3|QPS1|SDH3	succinate dehydrogenase complex subunit C
1569057_s_at	1.02902	8.38e-07	7.98e-05	6.76638	5.90428	MIA3	MIA family member 3, ER export factor	MIA3	ARNT|D320|ODCD2|TANGO|TANGO1|UNQ6077	MIA SH3 domain ER export factor 3
213799_s_at	-1.31779	8.42e-07	8.01e-05	-6.76398	5.89903	PTPRA	protein tyrosine phosphatase, receptor type A	PTPRA	HEPTP|HLPR|HPTPA|HPTPalpha|LRP|PTPA|PTPRL2|R-PTP-alpha|RPTPA	protein tyrosine phosphatase receptor type A
201827_at	-0.97883	8.44e-07	8.01e-05	-6.76282	5.89649	SMARCD2	SWI/SNF related, matrix associated, actin dependent regulator of chromatin, subfamily d, member 2	SMARCD2	BAF60B|CRACD2|PRO2451|Rsc6p|SGD2	SWI/SNF related, matrix associated, actin dependent regulator of chromatin, subfamily d, member 2
1554084_a_at	-1.42388	8.48e-07	8.04e-05	-6.76085	5.89216	NOL9	nucleolar protein 9	NOL9	Grc3|NET6	nucleolar protein 9
209701_at	-1.05424	8.54e-07	8.08e-05	-6.75785	5.88558	ERAP1	endoplasmic reticulum aminopeptidase 1	ERAP1	A-LAP|ALAP|APPILS|ARTS-1|ARTS1|ERAAP|ERAAP1|PILS-AP|PILSAP	endoplasmic reticulum aminopeptidase 1
217550_at	-0.995623	8.6e-07	8.12e-05	-6.75464	5.87854	ATF6	activating transcription factor 6	ATF6	ACHM7|ATF6A|ATP6alpha	activating transcription factor 6
207805_s_at	-0.742154	8.65e-07	8.15e-05	-6.75192	5.87258	PSMD9	proteasome 26S subunit, non-ATPase 9	PSMD9	Rpn4|p27	proteasome 26S subunit, non-ATPase 9
201736_s_at	0.900538	8.66e-07	8.15e-05	6.75136	5.87133	2023-03-06	membrane associated ring-CH-type finger 6	#N/A	#N/A	#N/A
220099_s_at	0.836877	8.68e-07	8.15e-05	6.75057	5.86961	C7orf55-LUC7L2///LUC7L2	C7orf55-LUC7L2 readthrough///LUC7 like 2, pre-mRNA splicing factor	#N/A	#N/A	#N/A
223596_at	1.36572	8.69e-07	8.15e-05	6.75005	5.86847	SLC12A6	solute carrier family 12 member 6	SLC12A6	ACCPN|CMT2II|KCC3|KCC3A|KCC3B	solute carrier family 12 member 6
214004_s_at	-0.923969	8.77e-07	8.2e-05	-6.74585	5.85924	VGLL4	vestigial like family member 4	VGLL4	VGL-4	vestigial like family member 4
210878_s_at	0.606776	8.78e-07	8.2e-05	6.74513	5.85767	KDM3B	lysine demethylase 3B	KDM3B	5qNCA|C5orf7|DIJOS|JMJD1B|NET22	lysine demethylase 3B
201386_s_at	0.787411	8.79e-07	8.2e-05	6.74486	5.85707	DHX15	DEAH-box helicase 15	DHX15	DBP1|DDX15|PRP43|PRPF43|PrPp43p|hPrp43	DEAH-box helicase 15
227152_at	-1.62992	8.88e-07	8.23e-05	-6.74018	5.8468	KIAA1551	KIAA1551	#N/A	#N/A	#N/A
223940_x_at	-1.80775	8.89e-07	8.23e-05	-6.73967	5.84567	MALAT1	metastasis associated lung adenocarcinoma transcript 1 (non-protein coding)	MALAT1	HCN|LINC00047|NCRNA00047|NEAT2|PRO2853	metastasis associated lung adenocarcinoma transcript 1
200767_s_at	-0.709113	8.9e-07	8.23e-05	-6.73923	5.84471	FAM120A	family with sequence similarity 120A	FAM120A	C9orf10|HBVPTPAP|OSSA	family with sequence similarity 120 member A
224768_at	0.667774	8.91e-07	8.23e-05	6.739	5.84421	IWS1	IWS1, SUPT6H interacting protein	IWS1	-	interacts with SUPT6H, CTD assembly factor 1
212106_at	-1.10393	8.91e-07	8.23e-05	-6.7389	5.84398	FAF2	Fas associated factor family member 2	FAF2	ETEA|UBXD8|UBXN3B	Fas associated factor family member 2
1556820_a_at	1.26828	8.92e-07	8.23e-05	6.73822	5.8425	DLEU2	deleted in lymphocytic leukemia 2 (non-protein coding)	DLEU2	ALT1|BCMSUN|DLB2|LEU2|LINC00022|MIR15AHG|NCRNA00022|RFP2|RFP2OS|TRIM13OS	deleted in lymphocytic leukemia 2
229447_x_at	0.653313	8.93e-07	8.23e-05	6.73773	5.84141	NBPF10///NBPF8///NBPF11	neuroblastoma breakpoint family member 10///neuroblastoma breakpoint family member 8///neuroblastoma breakpoint family member 11	NBPF10	AB6|AG1|NBPF9	NBPF member 10
244811_at	1.12619	9.05e-07	8.33e-05	6.73189	5.82858	PHIP	pleckstrin homology domain interacting protein	PHIP	BRWD2|CHUJANS|DCAF14|DIDOD|WDR11|ndrp	pleckstrin homology domain interacting protein
214578_s_at	0.94881	9.16e-07	8.42e-05	6.7263	5.8163	ROCK1	Rho associated coiled-coil containing protein kinase 1	ROCK1	P160ROCK|ROCK-I	Rho associated coiled-coil containing protein kinase 1
227547_at	0.633723	9.25e-07	8.48e-05	6.72228	5.80746			#N/A	#N/A	#N/A
214700_x_at	1.33246	9.27e-07	8.49e-05	6.72111	5.80489	RIF1	replication timing regulatory factor 1	RIF1	-	replication timing regulatory factor 1
212913_at	1.26128	9.29e-07	8.49e-05	6.72014	5.80277	MSH5-SAPCD1///SAPCD1	MSH5-SAPCD1 readthrough (NMD candidate)///suppressor APC domain containing 1	MSH5-SAPCD1	MSH5-C6orf26	MSH5-SAPCD1 readthrough (NMD candidate)
200751_s_at	-1.15903	9.3e-07	8.49e-05	-6.71952	5.80138	HNRNPC	heterogeneous nuclear ribonucleoprotein C (C1/C2)	HNRNPC	C1|C2|HNRNP|HNRPC|MRD74|SNRPC	heterogeneous nuclear ribonucleoprotein C
225724_at	0.909028	9.34e-07	8.51e-05	6.71765	5.79727	PSMA3-AS1	PSMA3 antisense RNA 1	PSMA3-AS1	-	PSMA3 antisense RNA 1
223040_at	-0.581319	9.36e-07	8.52e-05	-6.71673	5.79526	NAA20	N(alpha)-acetyltransferase 20, NatB catalytic subunit	NAA20	MRT73|NAT3|NAT3P|NAT5|NAT5P|dJ1002M8.1	N-alpha-acetyltransferase 20, NatB catalytic subunit
221263_s_at	-0.641081	9.39e-07	8.53e-05	-6.71557	5.7927	SF3B5	splicing factor 3b subunit 5	SF3B5	SF3b10|Ysf3	splicing factor 3b subunit 5
241869_at	-1.46769	9.42e-07	8.54e-05	-6.71391	5.78906	APOL6	apolipoprotein L6	APOL6	APOL-VI|APOLVI	apolipoprotein L6
212436_at	1.10478	9.46e-07	8.55e-05	6.71191	5.78466	TRIM33	tripartite motif containing 33	TRIM33	ECTO|PTC7|RFG7|TF1G|TIF1G|TIF1GAMMA|TIFGAMMA	tripartite motif containing 33
208541_x_at	-1.01756	9.47e-07	8.55e-05	-6.71142	5.78359	TFAM	transcription factor A, mitochondrial	TFAM	MTDPS15|MTTF1|MTTFA|TCF6|TCF6L1|TCF6L2|TCF6L3	transcription factor A, mitochondrial
231775_at	-1.2345	9.48e-07	8.55e-05	-6.71123	5.78315	TNFRSF10A	TNF receptor superfamily member 10a	TNFRSF10A	APO2|CD261|DR4|TRAILR-1|TRAILR1	TNF receptor superfamily member 10a
203339_at	0.66388	9.5e-07	8.55e-05	6.71028	5.78106	SLC25A12	solute carrier family 25 member 12	SLC25A12	AGC1|ARALAR|DEE39|EIEE39	solute carrier family 25 member 12
202725_at	0.88425	9.52e-07	8.55e-05	6.70952	5.77939	POLR2A	RNA polymerase II subunit A	POLR2A	NEDHIB|POLR2|POLRA|RPB1|RPBh1|RPO2|RPOL2|RpIILS|hRPB220|hsRPB1	RNA polymerase II subunit A
200737_at	-0.879492	9.52e-07	8.55e-05	-6.70931	5.77894	PGK1	phosphoglycerate kinase 1	PGK1	HEL-S-68p|MIG10|PGKA	phosphoglycerate kinase 1
229733_s_at	-1.24956	9.56e-07	8.57e-05	-6.70725	5.77441			#N/A	#N/A	#N/A
223166_x_at	-0.844805	9.6e-07	8.59e-05	-6.70546	5.77047	RABL6	RAB, member RAS oncogene family-like 6	RABL6	C9orf86|PARF|RBEL1|pp8875	RAB, member RAS oncogene family like 6
225610_at	0.991744	9.62e-07	8.6e-05	6.70449	5.76833	UHRF2	ubiquitin like with PHD and ring finger domains 2	UHRF2	NIRF|RNF107|TDRD23|URF2	ubiquitin like with PHD and ring finger domains 2
218006_s_at	-1.25891	9.65e-07	8.6e-05	-6.70346	5.76605	ZNF22	zinc finger protein 22	ZNF22	HKR-T1|KOX15|ZNF422|Zfp422	zinc finger protein 22
1559094_at	1.17368	9.65e-07	8.6e-05	6.70316	5.76539	FBXO9	F-box protein 9	FBXO9	FBX9|NY-REN-57|VCIA1|dJ341E18.2	F-box protein 9
225201_s_at	-0.84941	9.73e-07	8.64e-05	-6.69969	5.75777	MRPL14	mitochondrial ribosomal protein L14	MRPL14	L14mt|L32mt|MRP-L14|MRP-L32|MRPL32|RMPL32|RPML32|uL14m	mitochondrial ribosomal protein L14
214475_x_at	1.14619	9.74e-07	8.64e-05	6.69923	5.75675	CAPN3	calpain 3	CAPN3	CANP3|CANPL3|LGMD2|LGMD2A|LGMDD4|LGMDR1|nCL-1|p94	calpain 3
203169_at	-0.739571	9.79e-07	8.68e-05	-6.69681	5.75143	RGP1	RGP1 homolog, RAB6A GEF complex partner 1	RGP1	KIAA0258	RGP1 homolog, RAB6A GEF complex partner 1
205059_s_at	0.727785	9.82e-07	8.68e-05	6.69568	5.74893	IDUA	iduronidase, alpha-L-	IDUA	IDA|MPS1|MPSI	alpha-L-iduronidase
210656_at	1.04511	9.82e-07	8.68e-05	6.69532	5.74814	EED	embryonic ectoderm development	EED	COGIS|HEED|WAIT1	embryonic ectoderm development
218476_at	0.820657	9.84e-07	8.68e-05	6.6944	5.74612	POMT1	protein O-mannosyltransferase 1	POMT1	LGMD2K|LGMDR11|MDDGA1|MDDGB1|MDDGC1|RT	protein O-mannosyltransferase 1
211973_at	-1.21603	9.89e-07	8.71e-05	-6.69245	5.74181	NUDT3	nudix hydrolase 3	NUDT3	DIPP|DIPP-1|DIPP1	nudix hydrolase 3
206500_s_at	-1.65126	9.99e-07	8.78e-05	-6.68779	5.73155	MIS18BP1	MIS18 binding protein 1	MIS18BP1	C14orf106|HSA242977|KNL2|M18BP1	MIS18 binding protein 1
243888_at	0.991227	1e-06	8.8e-05	6.68646	5.72863			#N/A	#N/A	#N/A
222765_x_at	1.18111	1.02e-06	8.92e-05	6.67959	5.71349	ESF1	ESF1 nucleolar pre-rRNA processing protein homolog	ESF1	ABTAP|C20orf6|HDCMC28P|bA526K24.1	ESF1 nucleolar pre-rRNA processing protein homolog
211034_s_at	0.860548	1.02e-06	8.93e-05	6.67824	5.71051	HECTD4	HECT domain E3 ubiquitin protein ligase 4	HECTD4	C12ord51|C12orf51|HEEL|NEDSSCC|POTAGE	HECT domain E3 ubiquitin protein ligase 4
209390_at	0.722025	1.04e-06	9.07e-05	6.67079	5.69409	TSC1	tuberous sclerosis 1	TSC1	LAM|TSC	TSC complex subunit 1
1559203_s_at	2.27105	1.06e-06	9.25e-05	6.66126	5.67306	KRAS	KRAS proto-oncogene, GTPase	KRAS	'C-K-RAS|C-K-RAS|CFC2|K-RAS2A|K-RAS2B|K-RAS4A|K-RAS4B|K-Ras|K-Ras 2|KI-RAS|KRAS1|KRAS2|NS|NS3|OES|RALD|RASK2|c-Ki-ras|c-Ki-ras2	KRAS proto-oncogene, GTPase
223465_at	-0.860709	1.07e-06	9.27e-05	-6.65902	5.6681	COL4A3BP	collagen type IV alpha 3 binding protein	#N/A	#N/A	#N/A
203840_at	1.04493	1.07e-06	9.27e-05	6.6587	5.6674	BLZF1	basic leucine zipper nuclear factor 1	BLZF1	GOLGIN-45|JEM-1|JEM-1s|JEM1	basic leucine zipper nuclear factor 1
223849_s_at	1.15061	1.07e-06	9.27e-05	6.65808	5.66604	MOV10	Mov10 RISC complex RNA helicase	MOV10	fSAP113|gb110	Mov10 RNA helicase
226942_at	0.768128	1.08e-06	9.33e-05	6.65475	5.65869	PHF20L1	PHD finger protein 20-like 1	PHF20L1	CGI-72|TDRD20B|URLC1	PHD finger protein 20 like 1
219095_at	0.978793	1.08e-06	9.33e-05	6.65375	5.65647	PLA2G4B///JMJD7-PLA2G4B	phospholipase A2 group IVB///JMJD7-PLA2G4B readthrough	PLA2G4B	HsT16992|cPLA2-beta	phospholipase A2 group IVB
227546_x_at	-1.18281	1.09e-06	9.43e-05	-6.6487	5.64534	AURKAIP1	aurora kinase A interacting protein 1	AURKAIP1	AIP|AKIP|MRP-S38|mS38	aurora kinase A interacting protein 1
211941_s_at	-1.0893	1.1e-06	9.46e-05	-6.64655	5.64058	PEBP1	phosphatidylethanolamine binding protein 1	PEBP1	HCNP|HCNPpp|HEL-210|HEL-S-34|HEL-S-96|PBP|PEBP|PEBP-1|RKIP	phosphatidylethanolamine binding protein 1
230110_at	1.427	1.11e-06	9.53e-05	6.64258	5.63181	MCOLN2	mucolipin 2	MCOLN2	TRP-ML2|TRPML2	mucolipin TRP cation channel 2
201622_at	-0.905788	1.11e-06	9.56e-05	-6.63997	5.62605	SND1	staphylococcal nuclease and tudor domain containing 1	SND1	TDRD11|TSN|Tudor-SN|p100	staphylococcal nuclease and tudor domain containing 1
201526_at	-0.74222	1.11e-06	9.56e-05	-6.63975	5.62555	ARF5	ADP ribosylation factor 5	ARF5	-	ADP ribosylation factor 5
226897_s_at	-1.27192	1.12e-06	9.59e-05	-6.63679	5.61902	ZC3H7A	zinc finger CCCH-type containing 7A	ZC3H7A	HSPC055|ZC3H7|ZC3HDC7	zinc finger CCCH-type containing 7A
235084_x_at	-0.982812	1.12e-06	9.59e-05	-6.63664	5.61869	TRIM38	tripartite motif containing 38	TRIM38	RNF15|RORET	tripartite motif containing 38
202397_at	-0.951532	1.13e-06	9.65e-05	-6.63289	5.6104	NUTF2P4///NUTF2	nuclear transport factor 2 pseudogene 4///nuclear transport factor 2	NUTF2P4	-	nuclear transport factor 2 pseudogene 4
235661_at	-1.45352	1.13e-06	9.65e-05	-6.63252	5.60959	POU2F2	POU class 2 homeobox 2	POU2F2	OCT2|OTF2|Oct-2	POU class 2 homeobox 2
222628_s_at	-0.936235	1.13e-06	9.65e-05	-6.6313	5.60689	REV1	REV1, DNA directed polymerase	REV1	AIBP80|REV1L	REV1 DNA directed polymerase
225014_at	-0.812174	1.14e-06	9.65e-05	-6.631	5.60622	SMIM20	small integral membrane protein 20	SMIM20	C4orf52|MITRAC7|PNX	small integral membrane protein 20
203742_s_at	-0.982146	1.14e-06	9.65e-05	-6.63087	5.60595	LOC732360///TDG	G/T mismatch-specific thymine DNA glycosylase-like///thymine DNA glycosylase	#N/A	#N/A	#N/A
55705_at	0.641302	1.14e-06	9.65e-05	6.62998	5.60398	R3HDM4	R3H domain containing 4	R3HDM4	C19orf22	R3H domain containing 4
213298_at	-1.19331	1.14e-06	9.68e-05	-6.62807	5.59975	NFIC	nuclear factor I C	NFIC	CTF|CTF5|NF-I|NFI	nuclear factor I C
202778_s_at	0.97591	1.15e-06	9.72e-05	6.62554	5.59416	ZMYM2	zinc finger MYM-type containing 2	ZMYM2	FIM|MYM|NECRC|RAMP|SCLL|ZNF198	zinc finger MYM-type containing 2
1569448_at	1.05781	1.17e-06	9.83e-05	6.6196	5.58101	PGM2L1	phosphoglucomutase 2 like 1	PGM2L1	BM32A|NEDHFS|PMMLP	phosphoglucomutase 2 like 1
224721_at	0.964061	1.17e-06	9.88e-05	6.61637	5.57386	WDR75	WD repeat domain 75	WDR75	NET16|UTP17	WD repeat domain 75
225137_at	-1.2199	1.18e-06	9.88e-05	-6.61573	5.57245	NFATC3	nuclear factor of activated T-cells 3	NFATC3	NF-AT4c|NFAT4|NFATX|n339260	nuclear factor of activated T cells 3
227208_at	1.00158	1.18e-06	9.88e-05	6.61524	5.57137	CCDC84	coiled-coil domain containing 84	#N/A	#N/A	#N/A
1560089_at	0.906933	1.19e-06	0.0001	6.60851	5.55647	SLC25A25-AS1	SLC25A25 antisense RNA 1	SLC25A25-AS1	HRCEG	SLC25A25 antisense RNA 1
209927_s_at	-0.857416	1.2e-06	0.000101	-6.60549	5.54979	CHTOP	chromatin target of PRMT1	CHTOP	C10orf77|C1orf77|FL-SRAG|FOP|SRAG|SRAG-3|SRAG-5|pp7704	chromatin target of PRMT1
209222_s_at	0.700924	1.2e-06	0.000101	6.60482	5.54831	OSBPL2	oxysterol binding protein like 2	OSBPL2	DFNA67|DNFA67|ORP-2|ORP2	oxysterol binding protein like 2
204863_s_at	-2.13968	1.21e-06	0.000101	-6.60188	5.5418	IL6ST	interleukin 6 signal transducer	IL6ST	CD130|CDW130|GP130|HIES4|HIES4A|HIES4B|IL-6RB|IMD94|STWS2|sGP130	interleukin 6 cytokine family signal transducer
227402_s_at	-1.20904	1.22e-06	0.000102	-6.59798	5.53316	UTP23	UTP23, small subunit processome component	UTP23	C8orf53	UTP23 small subunit processome component
218782_s_at	1.34086	1.22e-06	0.000102	6.59781	5.53278	ATAD2	ATPase family, AAA domain containing 2	ATAD2	ANCCA|CT137|PRO2000	ATPase family AAA domain containing 2
225036_at	-1.00624	1.23e-06	0.000102	-6.59655	5.52998	TOMM5	translocase of outer mitochondrial membrane 5	TOMM5	C9orf105|Tom5|bA613M10.3	translocase of outer mitochondrial membrane 5
213016_at	-1.03311	1.23e-06	0.000102	-6.59635	5.52955	BBX	BBX, HMG-box containing	BBX	ARTC1|HBP2|HSPC339|MDS001	BBX high mobility group box domain containing
205300_s_at	-1.17222	1.23e-06	0.000102	-6.59445	5.52534	SNRNP35	small nuclear ribonucleoprotein U11/U12 subunit 35	SNRNP35	HM-1|HM1|U1SNRNPBP	small nuclear ribonucleoprotein U11/U12 subunit 35
224972_at	-0.801952	1.24e-06	0.000102	-6.59346	5.52314	ROMO1	reactive oxygen species modulator 1	ROMO1	C20orf52|MTGM|MTGMP|bA353C18.2	reactive oxygen species modulator 1
217980_s_at	-0.717313	1.24e-06	0.000103	-6.59161	5.51906	MRPL16	mitochondrial ribosomal protein L16	MRPL16	L16mt|MRP-L16|PNAS-111|uL16m	mitochondrial ribosomal protein L16
218566_s_at	1.08832	1.24e-06	0.000103	6.59078	5.51722	CHORDC1	cysteine and histidine rich domain containing 1	CHORDC1	CHP1	cysteine and histidine rich domain containing 1
201488_x_at	-0.774558	1.25e-06	0.000103	-6.58971	5.51483	KHDRBS1	KH RNA binding domain containing, signal transduction associated 1	KHDRBS1	Sam68|p62|p68	KH RNA binding domain containing, signal transduction associated 1
226319_s_at	-0.689983	1.25e-06	0.000103	-6.58877	5.51275	ALYREF	Aly/REF export factor	ALYREF	ALY|ALY/REF|BEF|REF|THOC4	Aly/REF export factor
222544_s_at	-1.12728	1.26e-06	0.000103	-6.58502	5.50444	WHSC1L1	Wolf-Hirschhorn syndrome candidate 1-like 1	#N/A	#N/A	#N/A
221830_at	-1.14722	1.27e-06	0.000104	-6.58247	5.49879	RAP2A	RAP2A, member of RAS oncogene family	RAP2A	K-REV|KREV|RAP2|RbBP-30	RAP2A, member of RAS oncogene family
1556496_a_at	2.62722	1.27e-06	0.000104	6.58165	5.49698			#N/A	#N/A	#N/A
223882_at	-0.706321	1.28e-06	0.000104	-6.57976	5.49277	FAM172A	family with sequence similarity 172 member A	#N/A	#N/A	#N/A
209635_at	-1.21354	1.28e-06	0.000104	-6.57974	5.49275	AP1S1	adaptor related protein complex 1 sigma 1 subunit	AP1S1	AP19|CLAPS1|EKV3|MEDNIK|SIGMA1A	adaptor related protein complex 1 subunit sigma 1
208663_s_at	-1.56516	1.28e-06	0.000104	-6.57916	5.49145	TTC3P1///TTC3	tetratricopeptide repeat domain 3 pseudogene 1///tetratricopeptide repeat domain 3	TTC3P1	RNF105L|TTC3L	tetratricopeptide repeat domain 3 pseudogene 1
220189_s_at	0.869499	1.3e-06	0.000106	6.57237	5.47639	MGAT4B	mannosyl (alpha-1,3-)-glycoprotein beta-1,4-N-acetylglucosaminyltransferase, isozyme B	MGAT4B	GNT-IV|GNT-IVB	alpha-1,3-mannosyl-glycoprotein 4-beta-N-acetylglucosaminyltransferase B
209478_at	-0.913375	1.3e-06	0.000106	-6.57121	5.47381	STRA13	stimulated by retinoic acid 13	#N/A	#N/A	#N/A
227129_x_at	1.53418	1.3e-06	0.000106	6.5699	5.47092	LINC01000	long intergenic non-protein coding RNA 1000	LINC01000	-	long intergenic non-protein coding RNA 1000
201920_at	0.835599	1.31e-06	0.000106	6.56633	5.463	SLC20A1	solute carrier family 20 member 1	SLC20A1	GLVR1|Glvr-1|PIT1|PiT-1	solute carrier family 20 member 1
235222_x_at	-0.859446	1.32e-06	0.000107	-6.56399	5.4578	XIAP	X-linked inhibitor of apoptosis	XIAP	API3|BIRC4|IAP-3|ILP1|MIHA|XLP2|hIAP-3|hIAP3	X-linked inhibitor of apoptosis
213618_at	0.863429	1.33e-06	0.000107	6.56245	5.45439	ARAP2	ArfGAP with RhoGAP domain, ankyrin repeat and PH domain 2	ARAP2	CENTD1|PARX	ArfGAP with RhoGAP domain, ankyrin repeat and PH domain 2
230888_at	0.806454	1.34e-06	0.000108	6.55889	5.44647	WDR91	WD repeat domain 91	WDR91	HSPC049|SORF-1|SORF1	WD repeat domain 91
216506_x_at	-0.896721	1.35e-06	0.000109	-6.55498	5.43781	MLLT10	myeloid/lymphoid or mixed-lineage leukemia; translocated to, 10	MLLT10	AF10	MLLT10 histone lysine methyltransferase DOT1L cofactor
1558953_s_at	-0.780867	1.35e-06	0.000109	-6.55444	5.4366	CEP164	centrosomal protein 164	CEP164	NPHP15	centrosomal protein 164
201742_x_at	1.08219	1.36e-06	0.000109	6.55255	5.43239	SRSF1	serine and arginine rich splicing factor 1	SRSF1	ASF|NEDFBA|SF2|SF2p33|SFRS1|SRp30a	serine and arginine rich splicing factor 1
226589_at	-0.799553	1.37e-06	0.000109	-6.54933	5.42525	TMEM192	transmembrane protein 192	TMEM192	-	transmembrane protein 192
208042_at	-1.42104	1.37e-06	0.000109	-6.54914	5.42483	AGGF1	angiogenic factor with G-patch and FHA domains 1	AGGF1	GPATC7|GPATCH7|HSU84971|HUS84971|VG5Q	angiogenic factor with G-patch and FHA domains 1
235435_at	-0.742385	1.37e-06	0.00011	-6.54722	5.42056	AASDH	aminoadipate-semialdehyde dehydrogenase	AASDH	ACSF4|LYS2|NRPS1098|NRPS998	aminoadipate-semialdehyde dehydrogenase
210129_s_at	0.900932	1.38e-06	0.00011	6.5455	5.41674	ARPC4-TTLL3///TTLL3///ARPC4	ARPC4-TTLL3 readthrough///tubulin tyrosine ligase like 3///actin related protein 2/3 complex subunit 4	ARPC4-TTLL3	ARC20|ARPC4|p20-ARC	ARPC4-TTLL3 readthrough
200702_s_at	-1.20878	1.41e-06	0.000112	-6.53597	5.39557	DDX24	DEAD-box helicase 24	DDX24	-	DEAD-box helicase 24
212756_s_at	0.693328	1.43e-06	0.000114	6.52955	5.38128	UBR2	ubiquitin protein ligase E3 component n-recognin 2	UBR2	C6orf133|bA49A4.1|dJ242G1.1|dJ392M17.3	ubiquitin protein ligase E3 component n-recognin 2
224956_at	-0.661137	1.44e-06	0.000114	-6.52738	5.37647	NUFIP2	NUFIP2, FMR1 interacting protein 2	NUFIP2	182-FIP|82-FIP|FIP-82|NUFP2|PIG1	nuclear FMR1 interacting protein 2
1559227_s_at	-1.56805	1.44e-06	0.000114	-6.52691	5.37541	VHL	von Hippel-Lindau tumor suppressor	VHL	HRCA1|RCA1|VHL1|pVHL	von Hippel-Lindau tumor suppressor
230313_at	-2.50907	1.46e-06	0.000116	-6.5206	5.36139			#N/A	#N/A	#N/A
235543_at	-0.924108	1.46e-06	0.000116	-6.51909	5.35803	LOC102723779	uncharacterized LOC102723779	#N/A	#N/A	#N/A
224535_s_at	-0.820924	1.47e-06	0.000116	-6.51582	5.35075	MRPL57	mitochondrial ribosomal protein L57	MRPL57	MRP63|bMRP63|mL63	mitochondrial ribosomal protein L57
226557_at	-1.12637	1.49e-06	0.000117	-6.51256	5.34349	TTC5	tetratricopeptide repeat domain 5	TTC5	NEDCAFD|Strap	tetratricopeptide repeat domain 5
223101_s_at	-1.01129	1.49e-06	0.000117	-6.51174	5.34166	ARPC5L	actin related protein 2/3 complex subunit 5 like	ARPC5L	ARC16-2	actin related protein 2/3 complex subunit 5 like
212931_at	-0.950565	1.49e-06	0.000117	-6.51131	5.34072	TCF20	transcription factor 20	TCF20	AR1|DDVIBA|SPBP|TCF-20	transcription factor 20
227215_at	-0.873278	1.5e-06	0.000118	-6.50714	5.33143	GOPC	golgi associated PDZ and coiled-coil motif containing	GOPC	CAL|FIG|GOPC1|PIST|dJ94G16.2	golgi associated PDZ and coiled-coil motif containing
222994_at	-0.788027	1.51e-06	0.000118	-6.50545	5.32766	PRDX5	peroxiredoxin 5	PRDX5	ACR1|AOEB166|B166|HEL-S-55|PLP|PMP20|PRDX6|PRXV|SBBI10|prx-V	peroxiredoxin 5
221692_s_at	-1.04729	1.52e-06	0.000119	-6.50339	5.32307	MRPL34	mitochondrial ribosomal protein L34	MRPL34	L34mt|bL34m	mitochondrial ribosomal protein L34
228940_at	0.966028	1.52e-06	0.000119	6.50229	5.32063	NDUFB4	NADH:ubiquinone oxidoreductase subunit B4	NDUFB4	B15|CI-B15	NADH:ubiquinone oxidoreductase subunit B4
228998_at	-1.40393	1.52e-06	0.000119	-6.50172	5.31935	TNRC6B	trinucleotide repeat containing 6B	TNRC6B	GDSBA	trinucleotide repeat containing adaptor 6B
226294_x_at	1.05054	1.53e-06	0.000119	6.50043	5.31647	FAM91A1	family with sequence similarity 91 member A1	FAM91A1	-	family with sequence similarity 91 member A1
201376_s_at	-0.958375	1.53e-06	0.000119	-6.49981	5.3151	HNRNPF	heterogeneous nuclear ribonucleoprotein F	HNRNPF	HNRPF|OK/SW-cl.23|mcs94-1	heterogeneous nuclear ribonucleoprotein F
222609_s_at	-0.721245	1.55e-06	0.000121	-6.4932	5.30036	EXOSC1	exosome component 1	EXOSC1	CGI-108|CSL4|Csl4p|PCH1F|SKI4|Ski4p|p13	exosome component 1
232297_at	1.3811	1.55e-06	0.000121	6.49297	5.29987	KLHL5	kelch like family member 5	KLHL5	-	kelch like family member 5
232008_s_at	-1.00328	1.56e-06	0.000121	-6.49009	5.29345	BBX	BBX, HMG-box containing	BBX	ARTC1|HBP2|HSPC339|MDS001	BBX high mobility group box domain containing
221892_at	-0.896043	1.58e-06	0.000122	-6.48567	5.28359	H6PD	hexose-6-phosphate dehydrogenase/glucose 1-dehydrogenase	H6PD	CORTRD1|G6PDH|GDH|H6PDH	hexose-6-phosphate dehydrogenase/glucose 1-dehydrogenase
204074_s_at	-1.71757	1.59e-06	0.000123	-6.48392	5.27969	CEP104	centrosomal protein 104	CEP104	CFAP256|GlyBP|JBTS25|KIAA0562|MRT77|ROC22	centrosomal protein 104
228690_s_at	-0.703539	1.61e-06	0.000124	-6.4784	5.26738	NDUFA11	NADH:ubiquinone oxidoreductase subunit A11	NDUFA11	B14.7|CI-B14.7|MC1DN14	NADH:ubiquinone oxidoreductase subunit A11
1563369_at	1.89614	1.61e-06	0.000124	6.47645	5.26303	LINC00173	long intergenic non-protein coding RNA 173	LINC00173	NCRNA00173	long intergenic non-protein coding RNA 173
238940_at	-1.75821	1.62e-06	0.000125	-6.47498	5.25974	KLF12	Kruppel like factor 12	KLF12	AP-2rep|AP2REP|HSPC122	KLF transcription factor 12
202146_at	1.12524	1.62e-06	0.000125	6.47391	5.25735	IFRD1	interferon related developmental regulator 1	IFRD1	PC4|TIS7	interferon related developmental regulator 1
228983_at	0.825685	1.63e-06	0.000125	6.47283	5.25495	NCBP3	nuclear cap binding subunit 3	NCBP3	C17orf85|ELG|HSA277841	nuclear cap binding subunit 3
204021_s_at	-1.11963	1.63e-06	0.000125	-6.47078	5.25038	PURA	purine rich element binding protein A	PURA	MRD31|NEDRIHF|PUR-ALPHA|PUR1|PURALPHA	purine rich element binding protein A
222593_s_at	-0.866443	1.64e-06	0.000126	-6.46784	5.24382	SPATS2	spermatogenesis associated serine rich 2	SPATS2	Nbla00526|P59SCR|SCR59|SPATA10	spermatogenesis associated serine rich 2
208649_s_at	-0.975885	1.65e-06	0.000126	-6.46674	5.24137	VCP	valosin containing protein	VCP	CDC48|FTDALS6|TERA|p97	valosin containing protein
222395_s_at	-0.78049	1.65e-06	0.000126	-6.46608	5.2399	UBE2Z	ubiquitin conjugating enzyme E2 Z	UBE2Z	HOYS7|USE1	ubiquitin conjugating enzyme E2 Z
1569867_at	0.918583	1.67e-06	0.000127	6.4608	5.2281	EME2	essential meiotic structure-specific endonuclease subunit 2	EME2	SLX2B|gs125	essential meiotic structure-specific endonuclease subunit 2
206445_s_at	-1.03499	1.69e-06	0.000129	-6.45577	5.21687	PRMT1	protein arginine methyltransferase 1	PRMT1	ANM1|HCP1|HRMT1L2|IR1B4	protein arginine methyltransferase 1
235028_at	-1.63017	1.69e-06	0.000129	-6.45512	5.21541			#N/A	#N/A	#N/A
223042_s_at	-0.575155	1.71e-06	0.00013	-6.45103	5.20628	FUNDC2	FUN14 domain containing 2	FUNDC2	DC44|HCBP6|HCC3|PD03104	FUN14 domain containing 2
212569_at	1.17041	1.71e-06	0.00013	6.44989	5.20375	SMCHD1	structural maintenance of chromosomes flexible hinge domain containing 1	SMCHD1	BAMS|FSHD2	structural maintenance of chromosomes flexible hinge domain containing 1
1560433_at	0.957535	1.72e-06	0.00013	6.44809	5.19973			#N/A	#N/A	#N/A
218306_s_at	0.869816	1.73e-06	0.000131	6.44602	5.19509	HERC1	HECT and RLD domain containing E3 ubiquitin protein ligase family member 1	HERC1	MDFPMR|p532|p619	HECT and RLD domain containing E3 ubiquitin protein ligase family member 1
218234_at	-1.31182	1.73e-06	0.000131	-6.44527	5.19341	ING4	inhibitor of growth family member 4	ING4	my036|p29ING4	inhibitor of growth family member 4
201365_at	-1.50228	1.74e-06	0.000131	-6.44265	5.18756	OAZ2	ornithine decarboxylase antizyme 2	OAZ2	AZ2	ornithine decarboxylase antizyme 2
223900_s_at	-1.06899	1.76e-06	0.000133	-6.43775	5.1766	SMIM4	small integral membrane protein 4	#N/A	#N/A	#N/A
213107_at	0.995741	1.77e-06	0.000133	6.43447	5.16928	TNIK	TRAF2 and NCK interacting kinase	TNIK	MRT54	TRAF2 and NCK interacting kinase
203392_s_at	0.751084	1.78e-06	0.000133	6.43406	5.16837	CTBP1	C-terminal binding protein 1	CTBP1	BARS|HADDTS	C-terminal binding protein 1
209224_s_at	-0.696995	1.78e-06	0.000133	-6.43306	5.16613	NDUFA2	NADH:ubiquinone oxidoreductase subunit A2	NDUFA2	B8|CD14|CIB8|MC1DN13	NADH:ubiquinone oxidoreductase subunit A2
235427_at	0.761415	1.78e-06	0.000133	6.43296	5.1659	CFLAR	CASP8 and FADD like apoptosis regulator	CFLAR	CASH|CASP8AP1|CLARP|Casper|FLAME|FLAME-1|FLAME1|FLIP|I-FLICE|MRIT|c-FLIP|c-FLIPL|c-FLIPR|c-FLIPS|cFLIP	CASP8 and FADD like apoptosis regulator
214499_s_at	-0.865305	1.78e-06	0.000133	-6.43282	5.16559	BCLAF1	BCL2 associated transcription factor 1	BCLAF1	BTF|bK211L9.1	BCL2 associated transcription factor 1
213387_at	0.755103	1.79e-06	0.000134	6.43072	5.16089	ATAD2B	ATPase family, AAA domain containing 2B	ATAD2B	-	ATPase family AAA domain containing 2B
213077_at	1.11304	1.79e-06	0.000134	6.4299	5.15906	YTHDC2	YTH domain containing 2	YTHDC2	CAHL|hYTHDC2	YTH N6-methyladenosine RNA binding protein C2
1560397_s_at	-0.973694	1.81e-06	0.000135	-6.42548	5.14916	KLHL6	kelch like family member 6	KLHL6	-	kelch like family member 6
1564010_at	1.36658	1.81e-06	0.000135	6.42479	5.14763	CAST	calpastatin	CAST	BS-17|MIR583HG|PLACK	calpastatin
202033_s_at	0.984064	1.82e-06	0.000135	6.42423	5.14638	RB1CC1	RB1 inducible coiled-coil 1	RB1CC1	ATG17|CC1|FIP200|PPP1R131	RB1 inducible coiled-coil 1
235376_at	-1.09693	1.82e-06	0.000135	-6.42388	5.14561			#N/A	#N/A	#N/A
238011_at	-1.45246	1.83e-06	0.000136	-6.42047	5.13796	C16orf72	chromosome 16 open reading frame 72	#N/A	#N/A	#N/A
1565436_s_at	-1.63624	1.84e-06	0.000136	-6.41965	5.13612	KMT2A	lysine methyltransferase 2A	KMT2A	ALL-1|ALL1|CXXC7|GAS7|HRX|HTRX|HTRX1|MLL|MLL1|MLL1A|TRX1|WDSTS	lysine methyltransferase 2A
211794_at	-1.53331	1.84e-06	0.000136	-6.41835	5.13322	FYB	FYN binding protein	#N/A	#N/A	#N/A
203724_s_at	-1.00928	1.85e-06	0.000137	-6.41583	5.12758	RUFY3	RUN and FYVE domain containing 3	RUFY3	RIPX|SINGAR1|ZFYVE30	RUN and FYVE domain containing 3
223118_s_at	0.886329	1.86e-06	0.000137	6.41437	5.12432	USP47	ubiquitin specific peptidase 47	USP47	TRFP	ubiquitin specific peptidase 47
1559204_x_at	1.13897	1.87e-06	0.000137	6.41175	5.11846	KRAS	KRAS proto-oncogene, GTPase	KRAS	'C-K-RAS|C-K-RAS|CFC2|K-RAS2A|K-RAS2B|K-RAS4A|K-RAS4B|K-Ras|K-Ras 2|KI-RAS|KRAS1|KRAS2|NS|NS3|OES|RALD|RASK2|c-Ki-ras|c-Ki-ras2	KRAS proto-oncogene, GTPase
216274_s_at	-0.880305	1.87e-06	0.000137	-6.41139	5.11765	SEC11A	SEC11 homolog A, signal peptidase complex subunit	SEC11A	1810012E07Rik|SEC11L1|SPC18|SPCS4A|sid2895	SEC11 homolog A, signal peptidase complex subunit
221496_s_at	-2.44802	1.87e-06	0.000138	-6.41039	5.11541	TOB2	transducer of ERBB2, 2	TOB2	APRO5|TOB4|TOBL|TROB2	transducer of ERBB2, 2
218123_at	-1.00987	1.88e-06	0.000138	-6.40882	5.11189	C21orf59	chromosome 21 open reading frame 59	#N/A	#N/A	#N/A
241279_at	-1.61683	1.89e-06	0.000139	-6.40609	5.10577			#N/A	#N/A	#N/A
230566_at	-0.966658	1.9e-06	0.000139	-6.40378	5.1006	MORC2-AS1	MORC2 antisense RNA 1	MORC2-AS1	C22orf27|NCRNA00325	MORC2 antisense RNA 1
225339_at	0.841898	1.92e-06	0.00014	6.40029	5.09279	SPAG9	sperm associated antigen 9	SPAG9	CT89|HLC-6|HLC4|HLC6|JIP-4|JIP4|JLP|PHET|PIG6	sperm associated antigen 9
207357_s_at	-1.1052	1.93e-06	0.00014	-6.39869	5.08921	GALNT10	polypeptide N-acetylgalactosaminyltransferase 10	GALNT10	GALNACT10|PPGALNACT10|PPGANTASE10	polypeptide N-acetylgalactosaminyltransferase 10
214241_at	1.34738	1.95e-06	0.000142	6.39422	5.07918	NDUFB8	NADH:ubiquinone oxidoreductase subunit B8	NDUFB8	ASHI|CI-ASHI|MC1DN32	NADH:ubiquinone oxidoreductase subunit B8
220221_at	1.18844	1.97e-06	0.000143	6.38945	5.0685	VPS13D	vacuolar protein sorting 13 homolog D	VPS13D	BLTP5D|SCA24|SCAR4|SCASI	vacuolar protein sorting 13 homolog D
218384_at	-1.21053	1.98e-06	0.000144	-6.3873	5.06368	CARHSP1	calcium regulated heat stable protein 1	CARHSP1	CRHSP-24|CRHSP24|CSDC1	calcium regulated heat stable protein 1
202380_s_at	1.36286	2.03e-06	0.000147	6.37654	5.03954	NKTR	natural killer cell triggering receptor	NKTR	CypNK|p104	natural killer cell triggering receptor
1558346_at	1.16113	2.04e-06	0.000147	6.37448	5.03493	COX17	COX17, cytochrome c oxidase copper chaperone	COX17	-	cytochrome c oxidase copper chaperone COX17
209531_at	-1.05646	2.04e-06	0.000148	-6.37264	5.03079	GSTZ1	glutathione S-transferase zeta 1	GSTZ1	GSTZ1-1|MAAI|MAAID|MAI	glutathione S-transferase zeta 1
204050_s_at	-0.714284	2.08e-06	0.00015	-6.36433	5.01214	CLTA	clathrin light chain A	CLTA	LCA	clathrin light chain A
211000_s_at	-1.6865	2.09e-06	0.000151	-6.36326	5.00975	IL6ST	interleukin 6 signal transducer	IL6ST	CD130|CDW130|GP130|HIES4|HIES4A|HIES4B|IL-6RB|IMD94|STWS2|sGP130	interleukin 6 cytokine family signal transducer
205809_s_at	-1.50542	2.1e-06	0.000151	-6.36146	5.0057	WASL	Wiskott-Aldrich syndrome like	WASL	N-WASP|NWASP|WASPB	WASP like actin nucleation promoting factor
222158_s_at	-0.871149	2.11e-06	0.000152	-6.35901	5.00022	DESI2	desumoylating isopeptidase 2	DESI2	C1orf121|CGI-146|DESI|DESI1|DeSI-2|FAM152A|PNAS-4|PPPDE1	desumoylating isopeptidase 2
213922_at	-1.18142	2.12e-06	0.000152	-6.35764	4.99714	TTBK2	tau tubulin kinase 2	TTBK2	SCA11|TTBK	tau tubulin kinase 2
213940_s_at	-0.711102	2.12e-06	0.000152	-6.35735	4.99648	FNBP1	formin binding protein 1	FNBP1	FBP17	formin binding protein 1
213178_s_at	0.880746	2.14e-06	0.000153	6.3526	4.98582	MAPK8IP3	mitogen-activated protein kinase 8 interacting protein 3	MAPK8IP3	JIP-3|JIP3|JSAP1|NEDBA|SYD2|syd	mitogen-activated protein kinase 8 interacting protein 3
1563469_at	1.1973	2.15e-06	0.000154	6.35023	4.9805			#N/A	#N/A	#N/A
235626_at	-0.894353	2.15e-06	0.000154	-6.34962	4.97912	CAMK1D	calcium/calmodulin dependent protein kinase ID	CAMK1D	CKLiK|CaM-K1|CaMKID	calcium/calmodulin dependent protein kinase ID
201864_at	0.744396	2.16e-06	0.000154	6.34938	4.97859	GDI1	GDP dissociation inhibitor 1	GDI1	1A|GDIL|MRX41|MRX48|OPHN2|RABGD1A|RABGDIA|XAP-4|XLID41	GDP dissociation inhibitor 1
238686_at	0.797459	2.17e-06	0.000154	6.34739	4.97412	FBXO3	F-box protein 3	FBXO3	FBA|FBX3	F-box protein 3
208010_s_at	0.96225	2.18e-06	0.000155	6.345	4.96875	PTPN22	protein tyrosine phosphatase, non-receptor type 22	PTPN22	LYP|LYP1|LYP2|PEP|PTPN22.5|PTPN22.6|PTPN8	protein tyrosine phosphatase non-receptor type 22
209796_s_at	-0.723233	2.18e-06	0.000155	-6.34474	4.96815	CNPY2	canopy FGF signaling regulator 2	CNPY2	HP10390|MSAP|TMEM4|ZSIG9	canopy FGF signaling regulator 2
219953_s_at	-0.929814	2.19e-06	0.000155	-6.34349	4.96536	AKIP1	A-kinase interacting protein 1	AKIP1	BCA3|C11orf17	A-kinase interacting protein 1
205980_s_at	3.93755	2.19e-06	0.000155	6.34227	4.96261	PRR5-ARHGAP8///ARHGAP8	PRR5-ARHGAP8 readthrough///Rho GTPase activating protein 8	PRR5-ARHGAP8	-	PRR5-ARHGAP8 readthrough
222538_s_at	-0.774388	2.2e-06	0.000156	-6.34102	4.95979	APPL1	adaptor protein, phosphotyrosine interacting with PH domain and leucine zipper 1	APPL1	APPL|DIP13alpha|MODY14	adaptor protein, phosphotyrosine interacting with PH domain and leucine zipper 1
223857_x_at	-0.652587	2.22e-06	0.000157	-6.3375	4.95188	EMC4	ER membrane protein complex subunit 4	EMC4	PIG17|TMEM85	ER membrane protein complex subunit 4
1558093_s_at	-1.34751	2.23e-06	0.000157	-6.33534	4.94702	SNHG4///MATR3	small nucleolar RNA host gene 4///matrin 3	SNHG4	NCRNA00059|U19H	small nucleolar RNA host gene 4
217860_at	-0.945708	2.23e-06	0.000157	-6.33508	4.94645	NDUFA10	NADH:ubiquinone oxidoreductase subunit A10	NDUFA10	CI-42KD|CI-42k|MC1DN22	NADH:ubiquinone oxidoreductase subunit A10
240839_at	-3.24139	2.23e-06	0.000157	-6.33401	4.94403			#N/A	#N/A	#N/A
203235_at	-0.990591	2.24e-06	0.000157	-6.33351	4.94293	THOP1	thimet oligopeptidase 1	THOP1	EP24.15|MEPD_HUMAN|MP78|TOP	thimet oligopeptidase 1
1554248_at	1.13242	2.26e-06	0.000159	6.32813	4.93081	ZNF638	zinc finger protein 638	ZNF638	NP220|ZFML|Zfp638	zinc finger protein 638
201039_s_at	-0.755595	2.28e-06	0.00016	-6.32427	4.92215	RAD23A	RAD23 homolog A, nucleotide excision repair protein	RAD23A	HHR23A|HR23A	RAD23 homolog A, nucleotide excision repair protein
203318_s_at	-1.05097	2.29e-06	0.00016	-6.32317	4.91967	ZNF148	zinc finger protein 148	ZNF148	BERF-1|BFCOL1|GDACCF|HT-BETA|ZBP-89|ZFP148|pHZ-52	zinc finger protein 148
209257_s_at	-1.34747	2.36e-06	0.000165	-6.3107	4.89161	SMC3	structural maintenance of chromosomes 3	SMC3	BAM|BMH|CDLS3|CSPG6|HCAP|SMC3L1	structural maintenance of chromosomes 3
213212_x_at	1.28829	2.38e-06	0.000167	6.30549	4.87987	LOC102724093///GOLGA6L4///GOLGA6L9///GOLGA6L5P	golgin subfamily A member 6-like protein 4///golgin A6 family-like 4///golgin A6 family-like 9///golgin A6 family-like 5, pseudogene	LOC102724093	-	golgin subfamily A member 6-like protein 4
226052_at	0.715242	2.4e-06	0.000167	6.30254	4.87323	BRD4	bromodomain containing 4	BRD4	CAP|CDLS6|FSHRG4|HUNK1|HUNKI|MCAP	bromodomain containing 4
230029_x_at	0.828394	2.4e-06	0.000167	6.30247	4.87307	UBR3	ubiquitin protein ligase E3 component n-recognin 3 (putative)	UBR3	ZNF650	ubiquitin protein ligase E3 component n-recognin 3
212557_at	0.972981	2.4e-06	0.000167	6.30205	4.87213	ZNF451	zinc finger protein 451	ZNF451	COASTER|ZATT|dJ417I1.1	zinc finger protein 451
217612_at	-2.92519	2.41e-06	0.000168	-6.30079	4.86929	TIMM50	translocase of inner mitochondrial membrane 50	TIMM50	MGCA9|TIM50|TIM50L	translocase of inner mitochondrial membrane 50
209352_s_at	0.868086	2.42e-06	0.000168	6.2988	4.86481	SIN3B	SIN3 transcription regulator family member B	SIN3B	-	SIN3 transcription regulator family member B
202127_at	1.466	2.43e-06	0.000168	6.29767	4.86226	PRPF4B	pre-mRNA processing factor 4B	#N/A	#N/A	#N/A
206929_s_at	-0.900063	2.44e-06	0.000169	-6.29604	4.8586	NFIC	nuclear factor I C	NFIC	CTF|CTF5|NF-I|NFI	nuclear factor I C
200020_at	0.821423	2.44e-06	0.000169	6.29527	4.85685	TARDBP	TAR DNA binding protein	TARDBP	ALS10|TDP-43	TAR DNA binding protein
218386_x_at	0.877424	2.44e-06	0.000169	6.29481	4.85581	USP16	ubiquitin specific peptidase 16	USP16	UBP-M|UBPM	ubiquitin specific peptidase 16
232323_s_at	-0.904111	2.46e-06	0.000169	-6.29283	4.85135	TTC17	tetratricopeptide repeat domain 17	TTC17	-	tetratricopeptide repeat domain 17
224568_x_at	-1.87563	2.47e-06	0.00017	-6.29097	4.84717	MALAT1	metastasis associated lung adenocarcinoma transcript 1 (non-protein coding)	MALAT1	HCN|LINC00047|NCRNA00047|NEAT2|PRO2853	metastasis associated lung adenocarcinoma transcript 1
203007_x_at	-0.765343	2.47e-06	0.00017	-6.29046	4.84601	LYPLA1	lysophospholipase I	LYPLA1	APT-1|APT1|LPL-I|LPL1|hAPT1	lysophospholipase 1
238013_at	-1.44854	2.48e-06	0.00017	-6.28888	4.84246	PLEKHA2	pleckstrin homology domain containing A2	PLEKHA2	TAPP2	pleckstrin homology domain containing A2
207435_s_at	0.634323	2.48e-06	0.00017	6.28836	4.84129	SRRM2	serine/arginine repetitive matrix 2	SRRM2	300-KD|CWF21|Cwc21|HSPC075|MRD72|SRL300|SRm300	serine/arginine repetitive matrix 2
1556006_s_at	1.05796	2.49e-06	0.000171	6.28726	4.8388	CSNK1A1	casein kinase 1 alpha 1	CSNK1A1	CK1|CK1a|CKIa|HEL-S-77p|HLCDGP1|PRO2975	casein kinase 1 alpha 1
228986_at	-1.48465	2.49e-06	0.000171	-6.28686	4.83789	OSBPL8	oxysterol binding protein like 8	OSBPL8	MST120|MSTP120|ORP8|OSBP10	oxysterol binding protein like 8
218774_at	-0.89776	2.52e-06	0.000172	-6.28099	4.82466	DCPS	decapping enzyme, scavenger	DCPS	ARS|DCS1|HINT-5|HINT5|HSL1|HSPC015	decapping enzyme, scavenger
217720_at	-0.563639	2.52e-06	0.000172	-6.28093	4.82453	CHCHD2	coiled-coil-helix-coiled-coil-helix domain containing 2	CHCHD2	C7orf17|MIX17B|MNRR1|NS2TP|PARK22	coiled-coil-helix-coiled-coil-helix domain containing 2
215629_s_at	1.05054	2.54e-06	0.000173	6.27817	4.8183	MIR15A///DLEU2L///DLEU2	microRNA 15a///deleted in lymphocytic leukemia 2-like///deleted in lymphocytic leukemia 2 (non-protein coding)	MIR15A	MIRN15A|hsa-mir-15a|miRNA15A|mir-15a	microRNA 15a
218265_at	0.73137	2.56e-06	0.000174	6.27544	4.81215	SECISBP2	SECIS binding protein 2	SECISBP2	SBP2|THMA1	SECIS binding protein 2
201568_at	-0.747379	2.57e-06	0.000175	-6.27289	4.80639	UQCRQ	ubiquinol-cytochrome c reductase complex III subunit VII	UQCRQ	MC3DN4|QCR8|QP-C|QPC|UQCR7	ubiquinol-cytochrome c reductase complex III subunit VII
209226_s_at	-0.670392	2.59e-06	0.000176	-6.26912	4.7979	TNPO1	transportin 1	TNPO1	IPO2|KPNB2|MIP|MIP1|TRN	transportin 1
228822_s_at	0.882444	2.63e-06	0.000178	6.26371	4.78568	USP16	ubiquitin specific peptidase 16	USP16	UBP-M|UBPM	ubiquitin specific peptidase 16
218122_s_at	0.844405	2.63e-06	0.000179	6.26255	4.78306	SENP2	SUMO1/sentrin/SMT3 specific peptidase 2	SENP2	AXAM2|SMT3IP2	SUMO specific peptidase 2
224730_at	-1.46229	2.64e-06	0.000179	-6.26178	4.78132	DCAF7	DDB1 and CUL4 associated factor 7	DCAF7	AN11|HAN11|SWAN-1|WDR68	DDB1 and CUL4 associated factor 7
AFFX-ThrX-M_at	1.41043	2.64e-06	0.000179	6.26107	4.77972			#N/A	#N/A	#N/A
212649_at	-0.999253	2.65e-06	0.000179	-6.25897	4.77499	DHX29	DEAH-box helicase 29	DHX29	DDX29	DExH-box helicase 29
227510_x_at	-1.29264	2.67e-06	0.00018	-6.25663	4.76969	MALAT1	metastasis associated lung adenocarcinoma transcript 1 (non-protein coding)	MALAT1	HCN|LINC00047|NCRNA00047|NEAT2|PRO2853	metastasis associated lung adenocarcinoma transcript 1
218011_at	-0.792643	2.68e-06	0.000181	-6.25405	4.76387	UBL5	ubiquitin like 5	UBL5	HUB1	ubiquitin like 5
209523_at	0.62862	2.7e-06	0.000182	6.25091	4.75679	TAF2	TATA-box binding protein associated factor 2	TAF2	CIF150|MRT40|TAF2B|TAFII150	TATA-box binding protein associated factor 2
221765_at	-0.966172	2.73e-06	0.000184	-6.24654	4.74692	UGCG	UDP-glucose ceramide glucosyltransferase	UGCG	GCS|GLCT1	UDP-glucose ceramide glucosyltransferase
209430_at	0.838469	2.77e-06	0.000186	6.24113	4.7347	BTAF1	B-TFIID TATA-box binding protein associated factor 1	BTAF1	MOT1|TAF(II)170|TAF172|TAFII170	B-TFIID TATA-box binding protein associated factor 1
239794_at	1.10765	2.77e-06	0.000186	6.24053	4.73334			#N/A	#N/A	#N/A
205285_s_at	-1.36518	2.78e-06	0.000186	-6.23873	4.72928	FYB	FYN binding protein	#N/A	#N/A	#N/A
202565_s_at	0.796207	2.8e-06	0.000187	6.2362	4.72356	SVIL	supervillin	SVIL	MFM10	supervillin
217990_at	-0.917456	2.8e-06	0.000187	-6.23569	4.72241	GMPR2	guanosine monophosphate reductase 2	GMPR2	GMPR 2	guanosine monophosphate reductase 2
213359_at	1.35139	2.81e-06	0.000188	6.23419	4.719	HNRNPD	heterogeneous nuclear ribonucleoprotein D	HNRNPD	AUF1|AUF1A|HNRPD|P37|hnRNPD0	heterogeneous nuclear ribonucleoprotein D
219506_at	-0.853209	2.81e-06	0.000188	-6.23369	4.71789	C1orf54	chromosome 1 open reading frame 54	C1orf54	-	chromosome 1 open reading frame 54
221058_s_at	-1.10132	2.82e-06	0.000188	-6.23273	4.71572	CKLF	chemokine like factor	CKLF	C32|CKLF1|CKLF2|CKLF3|CKLF4|HSPC224|UCK-1	chemokine like factor
209089_at	0.675463	2.84e-06	0.000189	6.22999	4.70951	RAB5A	RAB5A, member RAS oncogene family	RAB5A	RAB5	RAB5A, member RAS oncogene family
209143_s_at	-0.770125	2.84e-06	0.000189	-6.2294	4.70818	CLNS1A	chloride nucleotide-sensitive channel 1A	CLNS1A	CLCI|CLNS1B|ICln	chloride nucleotide-sensitive channel 1A
202009_at	-0.885751	2.85e-06	0.000189	-6.22803	4.70508	TWF2	twinfilin actin binding protein 2	TWF2	A6RP|A6r|MSTP011|PTK9L	twinfilin actin binding protein 2
220597_s_at	-0.677098	2.85e-06	0.000189	-6.22742	4.7037	ARL6IP4	ADP ribosylation factor like GTPase 6 interacting protein 4	ARL6IP4	SFRS20|SR-25|SRp25|SRrp37	ADP ribosylation factor like GTPase 6 interacting protein 4
226318_at	1.09284	2.87e-06	0.00019	6.22465	4.69745	TBRG1	transforming growth factor beta regulator 1	TBRG1	NIAM|TB-5	transforming growth factor beta regulator 1
221004_s_at	-1.06526	2.88e-06	0.00019	-6.22363	4.69513	ITM2C	integral membrane protein 2C	ITM2C	BRI3|BRICD2C|E25|E25C|ITM3	integral membrane protein 2C
218113_at	1.2722	2.88e-06	0.00019	6.22299	4.69368	TMEM2	transmembrane protein 2	#N/A	#N/A	#N/A
226825_s_at	-1.04706	2.9e-06	0.000191	-6.22082	4.68879	TMEM165	transmembrane protein 165	TMEM165	CDG2K|FT27|GDT1|SLC64A1|TMPT27|TPARL	transmembrane protein 165
208990_s_at	0.917396	2.91e-06	0.000192	6.21938	4.68553	HNRNPH3	heterogeneous nuclear ribonucleoprotein H3	HNRNPH3	2H9|HNRPH3	heterogeneous nuclear ribonucleoprotein H3
205711_x_at	-0.690471	2.92e-06	0.000192	-6.21799	4.68238	ATP5C1	ATP synthase, H+ transporting, mitochondrial F1 complex, gamma polypeptide 1	#N/A	#N/A	#N/A
1557953_at	-1.38514	2.93e-06	0.000193	-6.21574	4.67729	ZKSCAN1	zinc finger with KRAB and SCAN domains 1	ZKSCAN1	KOX18|PHZ-37|ZNF139|ZNF36|ZSCAN33	zinc finger with KRAB and SCAN domains 1
214009_at	0.85674	2.97e-06	0.000195	6.20983	4.6639	MSL3	male-specific lethal 3 homolog (Drosophila)	MSL3	MRSXBA|MRXS36|MRXSBA|MSL3L1	MSL complex subunit 3
223076_s_at	0.677617	3e-06	0.000197	6.20559	4.65431	NSUN2	NOP2/Sun RNA methyltransferase family member 2	NSUN2	MISU|MRT5|SAKI|TRM4	NOP2/Sun RNA methyltransferase 2
202304_at	0.80001	3.01e-06	0.000197	6.20502	4.65303	FNDC3A	fibronectin type III domain containing 3A	FNDC3A	FNDC3|HUGO|bA203I16.1|bA203I16.5	fibronectin type III domain containing 3A
218793_s_at	1.47588	3.01e-06	0.000197	6.20499	4.65295	SCML1	sex comb on midleg-like 1 (Drosophila)	SCML1	-	Scm polycomb group protein like 1
218201_at	-0.89917	3.02e-06	0.000197	-6.2029	4.64823	NDUFB2	NADH:ubiquinone oxidoreductase subunit B2	NDUFB2	AGGG|CI-AGGG	NADH:ubiquinone oxidoreductase subunit B2
201103_x_at	0.565903	3.04e-06	0.000198	6.20002	4.6417	NBPF20///NBPF10///NBPF8///NBPF9///NBPF15///NBPF11///NBPF12///NBPF14	neuroblastoma breakpoint family member 20///neuroblastoma breakpoint family member 10///neuroblastoma breakpoint family member 8///neuroblastoma breakpoint family member 9///neuroblastoma breakpoint family member 15///neuroblastoma breakpoint family member 11///neuroblastoma breakpoint family member 12///neuroblastoma breakpoint family member 14	NBPF20	-	NBPF member 20
235331_x_at	1.4588	3.04e-06	0.000198	6.19988	4.64139	PCGF5	polycomb group ring finger 5	PCGF5	RNF159	polycomb group ring finger 5
236343_at	0.908627	3.07e-06	0.0002	6.19535	4.63114			#N/A	#N/A	#N/A
227968_at	-0.717666	3.09e-06	0.000201	-6.19268	4.62508	PDDC1	Parkinson disease 7 domain containing 1	#N/A	#N/A	#N/A
219162_s_at	-0.680326	3.09e-06	0.000201	-6.19243	4.62451	MRPL11	mitochondrial ribosomal protein L11	MRPL11	CGI-113|L11MT|MRP-L11|uL11m	mitochondrial ribosomal protein L11
228355_s_at	-0.788259	3.11e-06	0.000202	-6.18972	4.61838	NDUFAF2	NADH:ubiquinone oxidoreductase complex assembly factor 2	NDUFAF2	B17.2L|MC1DN10|MMTN|NDUFA12L|mimitin	NADH:ubiquinone oxidoreductase complex assembly factor 2
203433_at	-0.738351	3.15e-06	0.000204	-6.18476	4.60714	ST20-MTHFS///MTHFS	ST20-MTHFS readthrough///5,10-methenyltetrahydrofolate synthetase (5-formyltetrahydrofolate cyclo-ligase)	ST20-MTHFS	MTHFS	ST20-MTHFS readthrough
1562505_at	-1.13816	3.15e-06	0.000204	-6.18456	4.60668			#N/A	#N/A	#N/A
223069_s_at	1.28444	3.16e-06	0.000204	6.1831	4.60337	EML4	echinoderm microtubule associated protein like 4	EML4	C2orf2|ELP120|EMAP-4|EMAPL4|ROPP120	EMAP like 4
1558251_a_at	-1.13411	3.17e-06	0.000205	-6.18228	4.60151	ZNF417///ZNF587	zinc finger protein 417///zinc finger protein 587	ZNF417	-	zinc finger protein 417
221588_x_at	-1.07366	3.17e-06	0.000205	-6.18162	4.60002	ALDH6A1	aldehyde dehydrogenase 6 family member A1	ALDH6A1	MMSADHA|MMSDH	aldehyde dehydrogenase 6 family member A1
225773_at	0.597108	3.21e-06	0.000206	6.17713	4.58984	RSPRY1	ring finger and SPRY domain containing 1	RSPRY1	SEMDFA	ring finger and SPRY domain containing 1
218270_at	-0.96269	3.21e-06	0.000206	-6.17675	4.58898	MRPL24	mitochondrial ribosomal protein L24	MRPL24	L24mt|MRP-L18|MRP-L24|uL24m	mitochondrial ribosomal protein L24
225026_at	1.07839	3.22e-06	0.000207	6.1758	4.58683	CHD6	chromodomain helicase DNA binding protein 6	CHD6	CHD-6|CHD5|RIGB	chromodomain helicase DNA binding protein 6
221613_s_at	0.659813	3.23e-06	0.000207	6.17388	4.58248	ZFAND6	zinc finger AN1-type containing 6	ZFAND6	AWP1|ZA20D3|ZFAND5B	zinc finger AN1-type containing 6
224121_x_at	2.1316	3.24e-06	0.000208	6.17259	4.57954	PLEKHB2	pleckstrin homology domain containing B2	PLEKHB2	EVT2	pleckstrin homology domain containing B2
235094_at	1.09049	3.24e-06	0.000208	6.17194	4.57806			#N/A	#N/A	#N/A
219679_s_at	-0.923094	3.25e-06	0.000208	-6.17122	4.57643	WAC	WW domain containing adaptor with coiled-coil	WAC	BM-016|DESSH|PRO1741|Wwp4	WW domain containing adaptor with coiled-coil
1558217_at	1.45374	3.27e-06	0.000209	6.16857	4.57043	SLFN13	schlafen family member 13	SLFN13	SLFN10|hSLFN13	schlafen family member 13
214917_at	1.10024	3.29e-06	0.00021	6.16545	4.56336	PRKAA1	protein kinase AMP-activated catalytic subunit alpha 1	PRKAA1	AMPK|AMPK alpha 1|AMPKa1	protein kinase AMP-activated catalytic subunit alpha 1
212260_at	0.850149	3.3e-06	0.00021	6.16521	4.56282	GIGYF2	GRB10 interacting GYF protein 2	GIGYF2	GYF2|PARK11|PERQ2|PERQ3|TNRC15	GRB10 interacting GYF protein 2
229981_at	1.11574	3.3e-06	0.00021	6.16512	4.56262	SNX5	sorting nexin 5	SNX5	-	sorting nexin 5
202283_at	-1.45816	3.33e-06	0.000211	-6.16125	4.55384	SERPINF1	serpin family F member 1	SERPINF1	EPC-1|OI12|OI6|PEDF|PIG35	serpin family F member 1
221932_s_at	-0.807788	3.34e-06	0.000212	-6.1595	4.54985	GLRX5	glutaredoxin 5	GLRX5	C14orf87|FLB4739|GRX5|PR01238|PRO1238|PRSA|SIDBA3|SPAHGC	glutaredoxin 5
206055_s_at	0.864174	3.35e-06	0.000213	6.15768	4.54573	SNRPA1	small nuclear ribonucleoprotein polypeptide A'	SNRPA1	Lea1|U2A'	small nuclear ribonucleoprotein polypeptide A'
205210_at	-0.849718	3.38e-06	0.000214	-6.15489	4.5394	TGFBRAP1	transforming growth factor beta receptor associated protein 1	TGFBRAP1	TRAP-1|TRAP1|VPS3	transforming growth factor beta receptor associated protein 1
202105_at	-0.586381	3.38e-06	0.000214	-6.15475	4.53907	IGBP1	immunoglobulin (CD79A) binding protein 1	IGBP1	ALPHA-4|IBP1|MRXS28|alpha4	immunoglobulin binding protein 1
232021_at	-1.00042	3.38e-06	0.000214	-6.15442	4.53832	GXYLT1	glucoside xylosyltransferase 1	GXYLT1	GLT8D3	glucoside xylosyltransferase 1
212178_s_at	-0.939201	3.42e-06	0.000216	-6.14962	4.52742	POM121C	POM121 transmembrane nucleoporin C	POM121C	POM121-2	POM121 transmembrane nucleoporin C
224697_at	-1.13168	3.42e-06	0.000216	-6.14937	4.52685	DCAF5	DDB1 and CUL4 associated factor 5	DCAF5	BCRG2|BCRP2|D14S1461E|WDR22	DDB1 and CUL4 associated factor 5
231830_x_at	-1.41813	3.45e-06	0.000217	-6.14558	4.51826	RAB11FIP1	RAB11 family interacting protein 1	RAB11FIP1	NOEL1A|RCP|rab11-FIP1	RAB11 family interacting protein 1
208925_at	0.974071	3.46e-06	0.000218	6.14388	4.51439	CLDND1	claudin domain containing 1	CLDND1	C3orf4|GENX-3745|Z38	claudin domain containing 1
209715_at	-0.879549	3.47e-06	0.000218	-6.14339	4.51329	CBX5	chromobox 5	CBX5	HEL25|HP1|HP1A|HP1alpha	chromobox 5
212543_at	1.25885	3.48e-06	0.000218	6.14202	4.51017	AIM1	absent in melanoma 1	#N/A	#N/A	#N/A
200951_s_at	-1.28451	3.52e-06	0.000221	-6.13684	4.49841	CCND2	cyclin D2	CCND2	KIAK0002|MPPH3	cyclin D2
211755_s_at	-0.621514	3.55e-06	0.000222	-6.13357	4.49098	ATP5F1	ATP synthase, H+ transporting, mitochondrial Fo complex subunit B1	#N/A	#N/A	#N/A
202174_s_at	0.781812	3.55e-06	0.000222	6.13339	4.49057	PCM1	pericentriolar material 1	PCM1	PTC4|RET/PCM-1	pericentriolar material 1
218046_s_at	-0.946026	3.56e-06	0.000222	-6.13241	4.48834	MRPS16	mitochondrial ribosomal protein S16	MRPS16	CGI-132|COXPD2|MRP-S16|RPMS16|S16mt|bS16m	mitochondrial ribosomal protein S16
226503_at	1.05632	3.56e-06	0.000222	6.13189	4.48716	RIF1	replication timing regulatory factor 1	RIF1	-	replication timing regulatory factor 1
200854_at	0.635406	3.56e-06	0.000222	6.13136	4.48595	NCOR1	nuclear receptor corepressor 1	NCOR1	N-CoR|N-CoR1|PPP1R109|TRAC1|hN-CoR	nuclear receptor corepressor 1
219221_at	-1.42095	3.58e-06	0.000223	-6.12956	4.48187	ZBTB38	zinc finger and BTB domain containing 38	ZBTB38	CIBZ|PPP1R171|ZNF921	zinc finger and BTB domain containing 38
228723_at	1.21871	3.61e-06	0.000224	6.12613	4.47407	NPTN-IT1	NPTN intronic transcript 1	NPTN-IT1	lncRNA-LET	NPTN intronic transcript 1
212826_s_at	-0.667831	3.62e-06	0.000225	-6.12473	4.47088	SLC25A6	solute carrier family 25 member 6	SLC25A6	AAC3|ANT|ANT 2|ANT 3|ANT3|ANT3Y	solute carrier family 25 member 6
226307_at	0.838153	3.66e-06	0.000227	6.11957	4.45916	CRTC2	CREB regulated transcription coactivator 2	CRTC2	TORC-2|TORC2	CREB regulated transcription coactivator 2
210623_at	0.977634	3.67e-06	0.000227	6.11892	4.45768	UBXN1	UBX domain protein 1	UBXN1	2B28|SAKS1|UBXD10	UBX domain protein 1
1570249_x_at	-1.28561	3.68e-06	0.000228	-6.1177	4.45491			#N/A	#N/A	#N/A
218577_at	0.804986	3.68e-06	0.000228	6.11747	4.45438	LRRC40	leucine rich repeat containing 40	LRRC40	dJ677H15.1	leucine rich repeat containing 40
202956_at	0.767823	3.69e-06	0.000228	6.11684	4.45295	ARFGEF1	ADP ribosylation factor guanine nucleotide exchange factor 1	ARFGEF1	ARFGEP1|BIG1|DEDISB|P200	ADP ribosylation factor guanine nucleotide exchange factor 1
238931_at	-1.03132	3.76e-06	0.000232	-6.10797	4.43276	LOC284009///METTL16	uncharacterized LOC284009///methyltransferase like 16	LOC284009	-	uncharacterized LOC284009
227008_at	-0.914982	3.77e-06	0.000232	-6.1073	4.43124	HDDC3	HD domain containing 3	HDDC3	(ppGpp)ase|MESH1|MYNRL15	HD domain containing 3
204985_s_at	-0.825904	3.78e-06	0.000232	-6.10656	4.42956	TRAPPC6A	trafficking protein particle complex 6A	TRAPPC6A	TRS33	trafficking protein particle complex subunit 6A
230532_at	-0.725856	3.78e-06	0.000233	-6.10561	4.4274	CXorf38	chromosome X open reading frame 38	CXorf38	-	chromosome X open reading frame 38
221745_at	-1.33907	3.79e-06	0.000233	-6.10473	4.4254	DCAF7	DDB1 and CUL4 associated factor 7	DCAF7	AN11|HAN11|SWAN-1|WDR68	DDB1 and CUL4 associated factor 7
219482_at	0.944558	3.79e-06	0.000233	6.10466	4.42524	SETD4	SET domain containing 4	SETD4	C21orf18|C21orf27	SET domain containing 4
221598_s_at	-0.987015	3.81e-06	0.000234	-6.10273	4.42084	MED27	mediator complex subunit 27	MED27	CRAP34|CRSP34|CRSP8|MED3|NEDSCAC|TRAP37	mediator complex subunit 27
227709_at	0.818779	3.82e-06	0.000234	6.10148	4.41799	TPT1-AS1	TPT1 antisense RNA 1	TPT1-AS1	-	TPT1 antisense RNA 1
1553167_a_at	1.13693	3.84e-06	0.000235	6.09942	4.41331	SEPSECS	Sep (O-phosphoserine) tRNA:Sec (selenocysteine) tRNA synthase	SEPSECS	LP|PCH2D|SLA|SLA-p35|SLA/LP|SecS	Sep (O-phosphoserine) tRNA:Sec (selenocysteine) tRNA synthase
236469_at	2.95771	3.84e-06	0.000235	6.09937	4.41319			#N/A	#N/A	#N/A
35156_at	-0.697512	3.9e-06	0.000238	-6.09257	4.39772	R3HCC1	R3H domain and coiled-coil containing 1	R3HCC1	-	R3H domain and coiled-coil containing 1
229908_s_at	0.994316	3.9e-06	0.000238	6.09254	4.39764	UNKL	unkempt family like zinc finger	UNKL	C16orf28|ZC3H5L|ZC3HDC5L	unk like zinc finger
214787_at	1.22782	3.9e-06	0.000238	6.09211	4.39667	DENND4A	DENN domain containing 4A	DENND4A	IRLB|MYCPBP	DENN domain containing 4A
201268_at	-0.645525	3.91e-06	0.000238	-6.09205	4.39653	NME1-NME2///NME2	NME1-NME2 readthrough///NME/NM23 nucleoside diphosphate kinase 2	NME1-NME2	NM23-LV|NMELV	NME1-NME2 readthrough
231840_x_at	-1.39491	3.92e-06	0.000238	-6.08997	4.3918	LYRM7	LYR motif containing 7	LYRM7	C5orf31|MC3DN8|MZM1L	LYR motif containing 7
227223_at	-1.02205	3.93e-06	0.000238	-6.08949	4.3907	RBM39	RNA binding motif protein 39	RBM39	CAPER|CAPERalpha|FSAP59|HCC1|RNPC2	RNA binding motif protein 39
202130_at	0.558032	3.94e-06	0.000239	6.0882	4.38777	RIOK3	RIO kinase 3	RIOK3	SUDD	RIO kinase 3
213897_s_at	-0.767836	3.97e-06	0.000241	-6.08473	4.37986	MRPL23	mitochondrial ribosomal protein L23	MRPL23	L23MRP|RPL23|RPL23L|uL23m	mitochondrial ribosomal protein L23
244536_at	0.9017	3.99e-06	0.000241	6.08249	4.37477			#N/A	#N/A	#N/A
244462_at	1.05856	4.02e-06	0.000243	6.07965	4.3683	ZNF224	zinc finger protein 224	ZNF224	BMZF-2|BMZF2|KOX22|ZNF233|ZNF255|ZNF27	zinc finger protein 224
217874_at	-0.789942	4.02e-06	0.000243	-6.07953	4.36803	SUCLG1	succinate-CoA ligase alpha subunit	SUCLG1	GALPHA|MTDPS9|SUCLA1	succinate-CoA ligase GDP/ADP-forming subunit alpha
204299_at	1.06692	4.03e-06	0.000243	6.07859	4.36587	SRSF10	serine and arginine rich splicing factor 10	SRSF10	FUSIP1|FUSIP2|NSSR|PPP1R149|SFRS13|SFRS13A|SRp38|SRrp40|TASR|TASR1|TASR2	serine and arginine rich splicing factor 10
227680_at	0.888687	4.04e-06	0.000243	6.07787	4.36424	ZNF326	zinc finger protein 326	ZNF326	ZAN75|ZIRD|Zfp326|dJ871E2.1	zinc finger protein 326
202290_at	-1.30234	4.05e-06	0.000243	-6.0769	4.36203	PDAP1	PDGFA associated protein 1	PDAP1	HASPP28|PAP|PAP1	PDGFA associated protein 1
201008_s_at	-2.27607	4.06e-06	0.000244	-6.07544	4.35871	TXNIP	thioredoxin interacting protein	TXNIP	ARRDC6|EST01027|HHCPA78|THIF|VDUP1	thioredoxin interacting protein
201917_s_at	-1.13668	4.06e-06	0.000244	-6.07512	4.35796	SLC25A36	solute carrier family 25 member 36	SLC25A36	HHF8|PNC2	solute carrier family 25 member 36
1567214_a_at	0.827731	4.08e-06	0.000244	6.07373	4.3548	PNN	pinin, desmosome associated protein	PNN	DRS|DRSP|SDK3|memA	pinin, desmosome associated protein
212842_x_at	1.28138	4.08e-06	0.000244	6.07309	4.35334	RGPD6///RGPD8///RGPD3///RGPD4///RGPD5	RANBP2-like and GRIP domain containing 6///RANBP2-like and GRIP domain containing 8///RANBP2-like and GRIP domain containing 3///RANBP2-like and GRIP domain containing 4///RANBP2-like and GRIP domain containing 5	RGPD6	RGP6|RGPD7|RanBP2L1|RanBP2L2	RANBP2 like and GRIP domain containing 6
211996_s_at	1.09894	4.09e-06	0.000245	6.07173	4.35023	LOC101060275///NPIPA5///NPIPB5///NPIPB11///LOC613037///NPIPB4///NPIPB3	putative NPIP-like protein LOC613037///nuclear pore complex interacting protein family member A5///nuclear pore complex interacting protein family member B5///nuclear pore complex interacting protein family member B11///nuclear pore complex interacting protein member///nuclear pore complex interacting protein family member B4///nuclear pore complex interacting protein family member B3	#N/A	#N/A	#N/A
201459_at	-0.708746	4.09e-06	0.000245	-6.07168	4.35013	RUVBL2	RuvB like AAA ATPase 2	RUVBL2	CGI-46|ECP-51|ECP51|INO80J|REPTIN|RVB2|TAP54-beta|TIH2|TIP48|TIP49B	RuvB like AAA ATPase 2
230086_at	1.48724	4.1e-06	0.000245	6.07119	4.34901	FNBP1	formin binding protein 1	FNBP1	FBP17	formin binding protein 1
211098_x_at	-0.715156	4.11e-06	0.000245	-6.07033	4.34705	TMCO1	transmembrane and coiled-coil domains 1	TMCO1	CFSMR1|HP10122|PCIA3|PNAS-136|TMCC4	transmembrane and coiled-coil domains 1
234000_s_at	-0.892787	4.11e-06	0.000245	-6.06992	4.34611	HACD3	3-hydroxyacyl-CoA dehydratase 3	HACD3	B-IND1|BIND1|HSPC121|PTPLAD1	3-hydroxyacyl-CoA dehydratase 3
1568964_x_at	-1.32645	4.13e-06	0.000246	-6.06756	4.34075	SPN	sialophorin	SPN	CD43|GALGP|GPL115|LEU-22|LSN	sialophorin
212886_at	-0.679354	4.15e-06	0.000247	-6.06545	4.33594	CCDC69	coiled-coil domain containing 69	CCDC69	-	coiled-coil domain containing 69
229734_at	2.83193	4.19e-06	0.000249	6.06163	4.32723	MIR4697///MIR4697HG	microRNA 4697///MIR4697 host gene	MIR4697	-	microRNA 4697
243765_at	-1.13157	4.21e-06	0.000249	-6.06004	4.32359			#N/A	#N/A	#N/A
224216_at	-1.232	4.23e-06	0.000251	-6.05772	4.31829			#N/A	#N/A	#N/A
212628_at	0.869951	4.24e-06	0.000251	6.057	4.31665	PKN2	protein kinase N2	PKN2	PAK2|PRK2|PRKCL2|PRO2042|Pak-2|STK7	protein kinase N2
217370_x_at	-1.17001	4.25e-06	0.000251	-6.05593	4.31423	FUS	FUS RNA binding protein	FUS	ALS6|ETM4|FUS1|HNRNPP2|POMP75|TLS|altFUS	FUS RNA binding protein
223258_s_at	0.980935	4.25e-06	0.000251	6.05577	4.31385	G2E3	G2/M-phase specific E3 ubiquitin protein ligase	G2E3	KIAA1333|PHF7B	G2/M-phase specific E3 ubiquitin protein ligase
201604_s_at	0.881811	4.25e-06	0.000251	6.05554	4.31332	PPP1R12A	protein phosphatase 1 regulatory subunit 12A	PPP1R12A	GUBS|M130|MBS|MYPT1	protein phosphatase 1 regulatory subunit 12A
231967_at	1.08321	4.26e-06	0.000251	6.05465	4.31131	PHF20L1	PHD finger protein 20-like 1	PHF20L1	CGI-72|TDRD20B|URLC1	PHD finger protein 20 like 1
1566191_at	-2.91156	4.27e-06	0.000251	-6.05389	4.30956	SUZ12	SUZ12 polycomb repressive complex 2 subunit	SUZ12	CHET9|IMMAS|JJAZ1	SUZ12 polycomb repressive complex 2 subunit
209060_x_at	-0.992178	4.28e-06	0.000252	-6.05238	4.30611	NCOA3	nuclear receptor coactivator 3	NCOA3	ACTR|AIB-1|AIB1|CAGH16|CTG26|KAT13B|RAC3|SRC-3|SRC3|TNRC14|TNRC16|TRAM-1|bHLHe42|pCIP	nuclear receptor coactivator 3
206499_s_at	-1.00609	4.29e-06	0.000252	-6.0515	4.3041	RCC1	regulator of chromosome condensation 1	RCC1	CHC1|RCC1-I	regulator of chromosome condensation 1
200948_at	0.787755	4.3e-06	0.000252	6.05105	4.30308	MLF2	myeloid leukemia factor 2	MLF2	NTN4	myeloid leukemia factor 2
37152_at	0.921724	4.31e-06	0.000253	6.04936	4.29924	PPARD	peroxisome proliferator activated receptor delta	PPARD	FAAR|NR1C2|NUC1|NUCI|NUCII|PPARB	peroxisome proliferator activated receptor delta
228847_at	0.858608	4.36e-06	0.000255	6.04424	4.28754	EXOC3	exocyst complex component 3	EXOC3	SEC6|SEC6L1|Sec6p	exocyst complex component 3
206550_s_at	0.687208	4.38e-06	0.000256	6.04282	4.2843	NUP155	nucleoporin 155	NUP155	ATFB15|N155	nucleoporin 155
218823_s_at	0.656485	4.41e-06	0.000258	6.0396	4.27694	KCTD9	potassium channel tetramerization domain containing 9	KCTD9	BTBD27	potassium channel tetramerization domain containing 9
244828_x_at	1.03873	4.44e-06	0.000259	6.0369	4.27078	NAF1	nuclear assembly factor 1 ribonucleoprotein	NAF1	PFBMFT7	nuclear assembly factor 1 ribonucleoprotein
227438_at	1.07004	4.45e-06	0.000259	6.03637	4.26959	ALPK1	alpha kinase 1	ALPK1	8430410J10Rik|LAK|ROSAH	alpha kinase 1
234982_at	0.849657	4.47e-06	0.00026	6.03422	4.26466	UBR3	ubiquitin protein ligase E3 component n-recognin 3 (putative)	UBR3	ZNF650	ubiquitin protein ligase E3 component n-recognin 3
226085_at	-1.39786	4.48e-06	0.000261	-6.03312	4.26217	CBX5	chromobox 5	CBX5	HEL25|HP1|HP1A|HP1alpha	chromobox 5
233559_s_at	-1.22018	4.5e-06	0.000262	-6.03073	4.2567	WDFY1	WD repeat and FYVE domain containing 1	WDFY1	FENS-1|FENS1|WDF1|ZFYVE17	WD repeat and FYVE domain containing 1
232683_s_at	0.634452	4.52e-06	0.000262	6.02939	4.25364	PARP6	poly(ADP-ribose) polymerase family member 6	PARP6	ARTD17|PARP-6-B1|PARP-6-C|pART17	poly(ADP-ribose) polymerase family member 6
204064_at	1.03525	4.52e-06	0.000262	6.02926	4.25334	THOC1	THO complex 1	THOC1	DFNA86|HPR1|P84|P84N5	THO complex subunit 1
225523_at	-0.741072	4.56e-06	0.000264	-6.02576	4.24534	MRPL53///CCDC142	mitochondrial ribosomal protein L53///coiled-coil domain containing 142	MRPL53	L53MT|mL53	mitochondrial ribosomal protein L53
206770_s_at	0.877047	4.58e-06	0.000265	6.02369	4.24062	SLC35A3	solute carrier family 35 member A3	SLC35A3	AMRS	solute carrier family 35 member A3
228910_at	-2.47417	4.58e-06	0.000265	-6.02351	4.24022	CD82	CD82 molecule	CD82	4F9|C33|GR15|IA4|KAI1|R2|SAR2|ST6|TSPAN27	CD82 molecule
231377_at	1.1784	4.59e-06	0.000265	6.02298	4.23898	CXorf65	chromosome X open reading frame 65	CXorf65	-	chromosome X open reading frame 65
AFFX-r2-Bs-thr-M_s_at	1.23268	4.59e-06	0.000265	6.02242	4.23771			#N/A	#N/A	#N/A
217749_at	0.619699	4.61e-06	0.000266	6.02071	4.23381	COPG1	coatomer protein complex subunit gamma 1	COPG1	COPG	COPI coat complex subunit gamma 1
227213_at	1.27805	4.65e-06	0.000267	6.01727	4.22594	ADAT2	adenosine deaminase, tRNA specific 2	ADAT2	DEADC1|TAD2|dJ20N2|dJ20N2.1	adenosine deaminase tRNA specific 2
1556499_s_at	4.00894	4.66e-06	0.000268	6.0159	4.22281	COL1A1	collagen type I alpha 1 chain	COL1A1	CAFYD|EDSARTH1|EDSC|OI1|OI2|OI3|OI4	collagen type I alpha 1 chain
211340_s_at	1.46023	4.68e-06	0.000269	6.01464	4.21993	MIR6756///MCAM	microRNA 6756///melanoma cell adhesion molecule	MIR6756	hsa-mir-6756	microRNA 6756
226743_at	0.723115	4.73e-06	0.000271	6.01004	4.20943	SLFN11	schlafen family member 11	SLFN11	SLFN8/9	schlafen family member 11
1566980_at	-1.32395	4.74e-06	0.000272	-6.00875	4.20646			#N/A	#N/A	#N/A
208627_s_at	-0.549688	4.77e-06	0.000273	-6.00593	4.20002	YBX1	Y-box binding protein 1	YBX1	BP-8|CBF-A|CSDA2|CSDB|DBPB|EFI-A|MDR-NF1|NSEP-1|NSEP1|YB-1|YB1	Y-box binding protein 1
229785_at	1.09144	4.79e-06	0.000274	6.0043	4.19629	KRIT1	KRIT1, ankyrin repeat containing	KRIT1	CAM|CCM1	KRIT1 ankyrin repeat containing
208883_at	0.786512	4.82e-06	0.000275	6.00148	4.18984	UBR5	ubiquitin protein ligase E3 component n-recognin 5	UBR5	DD5|EDD|EDD1|HYD	ubiquitin protein ligase E3 component n-recognin 5
202254_at	0.774354	4.82e-06	0.000275	6.00132	4.18947	SIPA1L1	signal induced proliferation associated 1 like 1	SIPA1L1	E6TP1|SPAR1	signal induced proliferation associated 1 like 1
212782_x_at	-0.660162	4.83e-06	0.000275	-6.00119	4.18918	POLR2J	RNA polymerase II subunit J	POLR2J	POLR2J1|RPB11|RPB11A|RPB11m|hRPB14	RNA polymerase II subunit J
220342_x_at	-0.901644	4.88e-06	0.000278	-5.99635	4.17812	EDEM3	ER degradation enhancing alpha-mannosidase like protein 3	EDEM3	C1orf22|CDG2V	ER degradation enhancing alpha-mannosidase like protein 3
232219_x_at	0.639751	4.89e-06	0.000278	5.99586	4.17698	USP21	ubiquitin specific peptidase 21	USP21	USP16|USP23	ubiquitin specific peptidase 21
232200_at	1.17497	4.9e-06	0.000278	5.99434	4.17351	HSPA9	heat shock protein family A (Hsp70) member 9	HSPA9	CRP40|CSA|EVPLS|GRP-75|GRP75|HEL-S-124m|HSPA9B|MOT|MOT2|MTHSP75|PBP74|SAAN|SIDBA4	heat shock protein family A (Hsp70) member 9
230027_s_at	-0.740569	4.9e-06	0.000278	-5.99426	4.17334	MRPL43	mitochondrial ribosomal protein L43	MRPL43	L43mt|MRP-L43|bMRP36a|mL43	mitochondrial ribosomal protein L43
210214_s_at	-1.76764	4.91e-06	0.000278	-5.99366	4.17196	BMPR2	bone morphogenetic protein receptor type 2	BMPR2	BMPR-II|BMPR3|BMR2|BRK-3|POVD1|PPH1|T-ALK	bone morphogenetic protein receptor type 2
52169_at	0.525189	4.91e-06	0.000278	5.99351	4.17162	STRADA	STE20-related kinase adaptor alpha	STRADA	LYK5|NY-BR-96|PMSE|STRAD|STRAD alpha|Stlk	STE20 related adaptor alpha
223259_at	-1.2538	4.91e-06	0.000278	-5.9934	4.17137	ORMDL3	ORMDL sphingolipid biosynthesis regulator 3	ORMDL3	-	ORMDL sphingolipid biosynthesis regulator 3
223328_at	-1.02166	4.93e-06	0.000279	-5.99218	4.16858	ARMC10	armadillo repeat containing 10	ARMC10	PNAS-112|PNAS112|PSEC0198|SVH	armadillo repeat containing 10
231989_s_at	0.735174	4.95e-06	0.00028	5.98997	4.16352	LOC101060604///NPIPA5///SMG1P3///NPIPB5///SMG1P1///LOC613037///NPIPB4///SLC7A5P1///NPIPB3	putative L-type amino acid transporter 1-like protein IMAA///nuclear pore complex interacting protein family member A5///SMG1P3, nonsense mediated mRNA decay associated PI3K related kinase pseudogene 3///nuclear pore complex interacting protein family member B5///SMG1P1, nonsense mediated mRNA decay associated PI3K related kinase pseudogene 1///nuclear pore complex interacting protein member///nu…	#N/A	#N/A	#N/A
230872_s_at	1.28656	4.98e-06	0.000281	5.98753	4.15793	ARPC4-TTLL3///TTLL3///ARPC4	ARPC4-TTLL3 readthrough///tubulin tyrosine ligase like 3///actin related protein 2/3 complex subunit 4	ARPC4-TTLL3	ARC20|ARPC4|p20-ARC	ARPC4-TTLL3 readthrough
201222_s_at	-0.904053	5e-06	0.000282	-5.98584	4.15407	RAD23B	RAD23 homolog B, nucleotide excision repair protein	RAD23B	HHR23B|HR23B|P58	RAD23 homolog B, nucleotide excision repair protein
1566603_s_at	-0.955703	5e-06	0.000282	-5.9856	4.15351	RPUSD3	RNA pseudouridylate synthase domain containing 3	RPUSD3	-	RNA pseudouridine synthase D3
205554_s_at	-1.5646	5.02e-06	0.000282	-5.98463	4.15129	DNASE1L3	deoxyribonuclease 1 like 3	DNASE1L3	D3|DHP2|DNAS1L3|LSD|SLEB16	deoxyribonuclease 1L3
225304_s_at	-0.760481	5.03e-06	0.000283	-5.98325	4.14813	NDUFA11	NADH:ubiquinone oxidoreductase subunit A11	NDUFA11	B14.7|CI-B14.7|MC1DN14	NADH:ubiquinone oxidoreductase subunit A11
238350_at	-2.57681	5.08e-06	0.000285	-5.97875	4.13784	UBN2	ubinuclein 2	UBN2	-	ubinuclein 2
217966_s_at	-0.913105	5.11e-06	0.000287	-5.97659	4.13289	FAM129A	family with sequence similarity 129 member A	#N/A	#N/A	#N/A
220305_at	-0.940101	5.12e-06	0.000287	-5.97554	4.13049	MAVS	mitochondrial antiviral signaling protein	MAVS	CARDIF|IPS-1|IPS1|VISA	mitochondrial antiviral signaling protein
225069_at	0.695604	5.16e-06	0.000289	5.9723	4.12306	PCYT1A	phosphate cytidylyltransferase 1, choline, alpha	PCYT1A	CCTA|CCTalpha|CGL5|CT|CTA|CTPCT|PCYT1|SMDCRD	phosphate cytidylyltransferase 1A, choline
203975_s_at	-1.03214	5.19e-06	0.00029	-5.97027	4.11841	CHAF1A	chromatin assembly factor 1 subunit A	CHAF1A	CAF-1|CAF1|CAF1B|CAF1P150|P150	chromatin assembly factor 1 subunit A
213046_at	0.679995	5.23e-06	0.000292	5.96712	4.11119	PABPN1	poly(A) binding protein nuclear 1	PABPN1	OPMD|PAB2|PABII|PABP-2|PABP2	poly(A) binding protein nuclear 1
212866_at	-0.632761	5.25e-06	0.000293	-5.96512	4.1066	R3HCC1	R3H domain and coiled-coil containing 1	R3HCC1	-	R3H domain and coiled-coil containing 1
235520_at	0.810595	5.28e-06	0.000294	5.96234	4.10024	ZNF280C	zinc finger protein 280C	ZNF280C	SUHW3|ZNF633|ZPET	zinc finger protein 280C
214909_s_at	-1.23745	5.31e-06	0.000296	-5.9601	4.09511	DDAH2	dimethylarginine dimethylaminohydrolase 2	DDAH2	DDAH|DDAHII|G6a|HEL-S-277|NG30	DDAH family member 2, ADMA-independent
217960_s_at	-0.792701	5.33e-06	0.000296	-5.95857	4.0916	TOMM22	translocase of outer mitochondrial membrane 22	TOMM22	1C9-2|MST065|MSTP065|TOM22	translocase of outer mitochondrial membrane 22
218216_x_at	-0.733534	5.34e-06	0.000297	-5.95773	4.08967	ARL6IP4	ADP ribosylation factor like GTPase 6 interacting protein 4	ARL6IP4	SFRS20|SR-25|SRp25|SRrp37	ADP ribosylation factor like GTPase 6 interacting protein 4
1555526_a_at	-1.69417	5.39e-06	0.000299	-5.95407	4.08129	2023-09-06	septin 6	#N/A	#N/A	#N/A
225143_at	-0.751281	5.39e-06	0.000299	-5.9536	4.08021	SFXN4	sideroflexin 4	SFXN4	BCRM1|COXPD18|SLC56A4	sideroflexin 4
238797_at	-0.874678	5.4e-06	0.000299	-5.95307	4.079	TRIM11	tripartite motif containing 11	TRIM11	BIA1|RNF92	tripartite motif containing 11
221255_s_at	-0.66039	5.47e-06	0.000303	-5.94731	4.0658	EMC6	ER membrane protein complex subunit 6	EMC6	RAB5IFL|TMEM93	ER membrane protein complex subunit 6
212579_at	1.18396	5.48e-06	0.000303	5.94649	4.06392	SMCHD1	structural maintenance of chromosomes flexible hinge domain containing 1	SMCHD1	BAMS|FSHD2	structural maintenance of chromosomes flexible hinge domain containing 1
222602_at	0.776129	5.59e-06	0.000309	5.93795	4.04431	UBA6	ubiquitin like modifier activating enzyme 6	UBA6	E1-L2|MOP-4|UBE1L2	ubiquitin like modifier activating enzyme 6
218021_at	-0.881668	5.6e-06	0.000309	-5.93758	4.04347	DHRS4L2///DHRS4	dehydrogenase/reductase 4 like 2///dehydrogenase/reductase 4	DHRS4L2	SDR25C3	dehydrogenase/reductase 4 like 2
34031_i_at	0.712257	5.62e-06	0.00031	5.93631	4.04055	KRIT1	KRIT1, ankyrin repeat containing	KRIT1	CAM|CCM1	KRIT1 ankyrin repeat containing
224481_s_at	0.713896	5.62e-06	0.00031	5.93567	4.0391	HECTD1	HECT domain E3 ubiquitin protein ligase 1	HECTD1	EULIR	HECT domain E3 ubiquitin protein ligase 1
227406_at	-1.04245	5.65e-06	0.000311	-5.93395	4.03514	GABPB1-AS1	GABPB1 antisense RNA 1	GABPB1-AS1	-	GABPB1 antisense RNA 1
218112_at	-0.936248	5.65e-06	0.000311	-5.93333	4.03372	MRPS34	mitochondrial ribosomal protein S34	MRPS34	COXPD32|MRP-S12|MRP-S34|MRPS12|mS34	mitochondrial ribosomal protein S34
238602_at	-0.656978	5.67e-06	0.000311	-5.93189	4.03043	DIS3L2	DIS3 like 3'-5' exoribonuclease 2	DIS3L2	FAM6A|PRLMNS|hDIS3L2	DIS3 like 3'-5' exoribonuclease 2
209127_s_at	-1.03261	5.71e-06	0.000313	-5.92913	4.02409	SART3	squamous cell carcinoma antigen recognized by T-cells 3	SART3	DSAP1|P100|RP11-13G14|TIP110|p110|p110(nrb)	spliceosome associated factor 3, U4/U6 recycling protein
213758_at	0.907748	5.76e-06	0.000316	5.92541	4.01554	COX4I1	cytochrome c oxidase subunit 4I1	COX4I1	COX IV-1|COX4|COX4-1|COXIV|COXIV-1|MC4DN16	cytochrome c oxidase subunit 4I1
202118_s_at	-0.732527	5.77e-06	0.000316	-5.92464	4.01379	CPNE3	copine 3	CPNE3	CPN3|PRO1071	copine 3
242622_x_at	-2.12508	5.8e-06	0.000317	-5.92221	4.00821	PTEN	phosphatase and tensin homolog	PTEN	10q23del|BZS|CWS1|DEC|GLM2|MHAM|MMAC1|PTEN1|PTENbeta|TEP1	phosphatase and tensin homolog
208945_s_at	-0.726342	5.81e-06	0.000317	-5.92208	4.0079	BECN1	beclin 1	BECN1	ATG6|VPS30|beclin1	beclin 1
200053_at	-0.634932	5.84e-06	0.000318	-5.91989	4.00287	SPAG7	sperm associated antigen 7	SPAG7	ACRP|FSA-1	sperm associated antigen 7
220019_s_at	0.805495	5.88e-06	0.000321	5.91662	3.99536	ZNF224	zinc finger protein 224	ZNF224	BMZF-2|BMZF2|KOX22|ZNF233|ZNF255|ZNF27	zinc finger protein 224
226313_at	-0.950164	5.89e-06	0.000321	-5.91572	3.99331	C10orf35	chromosome 10 open reading frame 35	#N/A	#N/A	#N/A
227927_at	0.904465	5.9e-06	0.000321	5.9152	3.9921	NBPF20	neuroblastoma breakpoint family member 20	NBPF20	-	NBPF member 20
203415_at	-0.764665	5.91e-06	0.000321	-5.91415	3.9897	PDCD6	programmed cell death 6	PDCD6	ALG-2|ALG2|PEF1B	programmed cell death 6
223466_x_at	-0.847316	5.92e-06	0.000322	-5.91365	3.98854	COL4A3BP	collagen type IV alpha 3 binding protein	#N/A	#N/A	#N/A
214494_s_at	0.616836	5.94e-06	0.000322	5.91228	3.98539	LOC101930112///SPG7	uncharacterized LOC101930112///SPG7, paraplegin matrix AAA peptidase subunit	LOC101930112	-	uncharacterized LOC101930112
202041_s_at	-0.878171	5.95e-06	0.000322	-5.91165	3.98396	FIBP	FGF1 intracellular binding protein	FIBP	FGFIBP|FIBP-1|TROFAS	FGF1 intracellular binding protein
203991_s_at	0.83722	5.96e-06	0.000323	5.91089	3.98221	KDM6A	lysine demethylase 6A	KDM6A	KABUK2|UTX|bA386N14.2	lysine demethylase 6A
212515_s_at	0.763584	6e-06	0.000324	5.9084	3.97648	DDX3X	DEAD-box helicase 3, X-linked	DDX3X	CAP-Rf|DBX|DDX14|DDX3|HLP2|MRX102|MRXSSB	DEAD-box helicase 3 X-linked
AFFX-HUMRGE/M10098_3_at	-1.97462	6.02e-06	0.000325	-5.90664	3.97245			#N/A	#N/A	#N/A
1554929_at	1.2706	6.07e-06	0.000327	5.90303	3.96415	SIK3	SIK family kinase 3	SIK3	L19|QSK|SEMDK|SIK-3	SIK family kinase 3
208728_s_at	-0.631444	6.07e-06	0.000327	-5.90294	3.96394	CDC42	cell division cycle 42	CDC42	CDC42Hs|G25K|TKS	cell division cycle 42
239164_at	-1.21196	6.08e-06	0.000327	-5.90273	3.96346			#N/A	#N/A	#N/A
241702_at	-1.29001	6.08e-06	0.000327	-5.90224	3.96232			#N/A	#N/A	#N/A
222700_at	0.774163	6.08e-06	0.000327	5.90216	3.96216	ATL2	atlastin GTPase 2	ATL2	ARL3IP2|ARL6IP2|aip-2|atlastin2	atlastin GTPase 2
203350_at	1.19034	6.1e-06	0.000328	5.90066	3.9587	AP1G1	adaptor related protein complex 1 gamma 1 subunit	AP1G1	ADTG|CLAPG1|USRISD	adaptor related protein complex 1 subunit gamma 1
243206_at	-1.45008	6.15e-06	0.00033	-5.89726	3.95088	CEP95	centrosomal protein 95	CEP95	CCDC45	centrosomal protein 95
212030_at	0.978114	6.16e-06	0.00033	5.89685	3.94994	RBM25	RNA binding motif protein 25	RBM25	NET52|RED120|RNPC7|S164|Snu71|fSAP94	RNA binding motif protein 25
218387_s_at	-0.916604	6.16e-06	0.00033	-5.8967	3.9496	PGLS	6-phosphogluconolactonase	PGLS	6PGL|HEL-S-304	6-phosphogluconolactonase
203512_at	-0.765857	6.16e-06	0.00033	-5.89648	3.9491	TRAPPC3	trafficking protein particle complex 3	TRAPPC3	BET3	trafficking protein particle complex subunit 3
202135_s_at	-0.585392	6.22e-06	0.000333	-5.8924	3.93972	ACTR1B	ARP1 actin-related protein 1 homolog B, centractin beta	ACTR1B	ARP1B|CTRN2|PC3	actin related protein 1B
234726_s_at	0.880898	6.24e-06	0.000333	5.89116	3.93687	TMEM168	transmembrane protein 168	TMEM168	-	transmembrane protein 168
213856_at	1.07121	6.25e-06	0.000333	5.89097	3.93643	CD47	CD47 molecule	CD47	IAP|MER6|OA3	CD47 molecule
218478_s_at	0.564416	6.27e-06	0.000334	5.8896	3.93327	ZCCHC8	zinc finger CCHC-type containing 8	ZCCHC8	PFBMFT5	zinc finger CCHC-type containing 8
222406_s_at	-1.0324	6.29e-06	0.000335	-5.88782	3.92918	PNRC2	proline rich nuclear receptor coactivator 2	PNRC2	-	proline rich nuclear receptor coactivator 2
221829_s_at	-0.842616	6.29e-06	0.000335	-5.88768	3.92886	TNPO1	transportin 1	TNPO1	IPO2|KPNB2|MIP|MIP1|TRN	transportin 1
214045_at	-1.07138	6.3e-06	0.000335	-5.8875	3.92844	LIAS	lipoic acid synthetase	LIAS	HGCLAS|HUSSY-01|LAS|LIP1|LS|PDHLD	lipoic acid synthetase
1562528_at	1.36849	6.32e-06	0.000335	5.88602	3.92504			#N/A	#N/A	#N/A
213465_s_at	-0.594909	6.33e-06	0.000336	-5.88526	3.92331	PPP1R7	protein phosphatase 1 regulatory subunit 7	PPP1R7	SDS22	protein phosphatase 1 regulatory subunit 7
224835_at	1.08125	6.33e-06	0.000336	5.88488	3.92242	GPCPD1	glycerophosphocholine phosphodiesterase 1	GPCPD1	EDI3|GDE5|GDPD6|PREI4	glycerophosphocholine phosphodiesterase 1
224842_at	0.774161	6.35e-06	0.000336	5.88389	3.92016	LOC101060386///BOLA2///SMG1	putative uncharacterized SMG1-like protein///bolA family member 2///SMG1, nonsense mediated mRNA decay associated PI3K related kinase	#N/A	#N/A	#N/A
1554606_at	1.43603	6.37e-06	0.000337	5.8827	3.91741	CEP120	centrosomal protein 120	CEP120	CCDC100|JBTS31|SRTD13	centrosomal protein 120
222396_at	-1.05133	6.4e-06	0.000338	-5.88049	3.91234	HN1	hematological and neurological expressed 1	#N/A	#N/A	#N/A
216248_s_at	1.79271	6.42e-06	0.000338	5.87927	3.90952	NR4A2	nuclear receptor subfamily 4 group A member 2	NR4A2	HZF-3|IDLDP|NOT|NURR1|RNR1|TINUR	nuclear receptor subfamily 4 group A member 2
244659_at	1.2392	6.42e-06	0.000338	5.87921	3.90939	TRIP12	thyroid hormone receptor interactor 12	TRIP12	MRD49|TRIP-12|TRIPC|ULF	thyroid hormone receptor interactor 12
225901_at	-0.713267	6.43e-06	0.000339	-5.87838	3.90747	PTPMT1	protein tyrosine phosphatase, mitochondrial 1	PTPMT1	DUSP23|MOSP|PLIP|PNAS-129	protein tyrosine phosphatase mitochondrial 1
1570523_s_at	-0.985605	6.45e-06	0.000339	-5.87723	3.90483	ATG10	autophagy related 10	ATG10	APG10|APG10L|pp12616	autophagy related 10
212144_at	-1.0877	6.45e-06	0.000339	-5.87718	3.90471	SUN2	Sad1 and UNC84 domain containing 2	SUN2	UNC84B|rab5IP	Sad1 and UNC84 domain containing 2
225148_at	-0.73673	6.5e-06	0.000341	-5.87381	3.89697	RPS19BP1	ribosomal protein S19 binding protein 1	RPS19BP1	AROS|S19BP	ribosomal protein S19 binding protein 1
1559946_s_at	-0.759443	6.52e-06	0.000342	-5.87278	3.89459	RUVBL2	RuvB like AAA ATPase 2	RUVBL2	CGI-46|ECP-51|ECP51|INO80J|REPTIN|RVB2|TAP54-beta|TIH2|TIP48|TIP49B	RuvB like AAA ATPase 2
204621_s_at	1.8951	6.52e-06	0.000342	5.87257	3.89411	NR4A2	nuclear receptor subfamily 4 group A member 2	NR4A2	HZF-3|IDLDP|NOT|NURR1|RNR1|TINUR	nuclear receptor subfamily 4 group A member 2
226740_x_at	0.561652	6.56e-06	0.000344	5.8697	3.88751	NBPF26///NBPF10///NBPF14	neuroblastoma breakpoint family member 26///neuroblastoma breakpoint family member 10///neuroblastoma breakpoint family member 14	NBPF26	NOTCH2NLR	NBPF member 26
201418_s_at	-1.96807	6.57e-06	0.000344	-5.86945	3.88693	SOX4	SRY-box 4	SOX4	CSS10|EVI16	SRY-box transcription factor 4
221158_at	0.859409	6.63e-06	0.000347	5.86541	3.87763	PAXBP1	PAX3 and PAX7 binding protein 1	PAXBP1	BM020|C21orf66|FSAP105|GCFC|GCFC1	PAX3 and PAX7 binding protein 1
203933_at	0.785564	6.72e-06	0.000351	5.86006	3.86531	RAB11FIP3	RAB11 family interacting protein 3	RAB11FIP3	CART1|FIP3|FIP3-Rab11|Rab11-FIP3	RAB11 family interacting protein 3
1556026_at	1.28242	6.72e-06	0.000351	5.85966	3.8644	LINC00893	long intergenic non-protein coding RNA 893	#N/A	#N/A	#N/A
226665_at	1.14708	6.75e-06	0.000352	5.85792	3.8604	AHSA2	AHA1, activator of heat shock 90kDa protein ATPase homolog 2 (yeast)	#N/A	#N/A	#N/A
215930_s_at	0.899468	6.79e-06	0.000354	5.85503	3.85372	CTAGE5	CTAGE family member 5, ER export factor	#N/A	#N/A	#N/A
212317_at	-0.976406	6.87e-06	0.000357	-5.85053	3.84337	TNPO3	transportin 3	TNPO3	IPO12|LGMD1F|LGMDD2|MTR10A|TRN-SR|TRN-SR2|TRNSR	transportin 3
214112_s_at	0.713691	6.88e-06	0.000357	5.84992	3.84196	CXorf40B///CXorf40A	chromosome X open reading frame 40B///chromosome X open reading frame 40A	#N/A	#N/A	#N/A
219978_s_at	-1.7037	6.89e-06	0.000357	-5.84934	3.84063	NUSAP1	nucleolar and spindle associated protein 1	NUSAP1	ANKT|BM037|LNP|NUSAP|PRO0310p1|Q0310|SAPL	nucleolar and spindle associated protein 1
201371_s_at	0.637965	6.89e-06	0.000357	5.84912	3.84013	CUL3	cullin 3	CUL3	CUL-3|NEDAUS|PHA2E	cullin 3
1556062_at	1.46964	6.91e-06	0.000358	5.84789	3.83729	RPP30	ribonuclease P/MRP subunit p30	RPP30	TSG15	ribonuclease P/MRP subunit p30
223140_s_at	1.08282	6.93e-06	0.000359	5.84661	3.83435	DHX36	DEAH-box helicase 36	DHX36	DDX36|G4R1|MLEL1|RHAU	DEAH-box helicase 36
224924_at	-1.52314	6.98e-06	0.000361	-5.84336	3.82684	TTC7A	tetratricopeptide repeat domain 7A	TTC7A	GIDID|MINAT|TTC7	tetratricopeptide repeat domain 7A
225067_at	0.629423	7.01e-06	0.000362	5.84174	3.82312	ULK3	unc-51 like kinase 3	ULK3	-	unc-51 like kinase 3
223450_s_at	0.643325	7.02e-06	0.000362	5.84128	3.82205	COG3	component of oligomeric golgi complex 3	COG3	CDG2BB|SEC34	component of oligomeric golgi complex 3
202675_at	-0.543492	7.06e-06	0.000364	-5.83889	3.81654	SDHB	succinate dehydrogenase complex iron sulfur subunit B	SDHB	CWS2|IP|MC2DN4|PGL4|PPGL4|SDH|SDH1|SDH2|SDHIP	succinate dehydrogenase complex iron sulfur subunit B
205917_at	-1.49964	7.07e-06	0.000364	-5.83843	3.81549	ZNF264	zinc finger protein 264	ZNF264	-	zinc finger protein 264
225298_at	-0.931764	7.07e-06	0.000364	-5.83815	3.81483	PNKD	paroxysmal nonkinesigenic dyskinesia	PNKD	BRP17|DYT8|FKSG19|FPD1|KIPP1184|MR-1|MR-1S|MR1|PDC|PKND1|PNKD1|R1|TAHCCP2	PNKD metallo-beta-lactamase domain containing
202062_s_at	-1.08177	7.09e-06	0.000365	-5.83679	3.81172	SEL1L	SEL1L ERAD E3 ligase adaptor subunit	SEL1L	Hrd3|PRO1063|SEL1-LIKE|SEL1L1	SEL1L adaptor subunit of SYVN1 ubiquitin ligase
210633_x_at	-0.851955	7.13e-06	0.000366	-5.83461	3.80668	KRT10	keratin 10	KRT10	BCIE|BIE|CK10|EHK|EHK2|EHK2A|EHK2B|IHL|K10|KPP	keratin 10
201901_s_at	-0.742877	7.18e-06	0.000369	-5.83159	3.79971	YY1	YY1 transcription factor	YY1	DELTA|GADEVS|INO80S|NF-E1|UCRBP|YIN-YANG-1	YY1 transcription factor
231810_at	-0.988687	7.2e-06	0.000369	-5.83035	3.79686	THRIL///BRI3BP	TNF and HNRNPL related immunoregulatory long non-coding RNA///BRI3 binding protein	THRIL	BRI3BP-AS1|BRI3BPAS1|Linc1992|TCONS_00020260	TNF and HNRNPL related immunoregulatory long non-coding RNA
225007_at	0.750327	7.27e-06	0.000373	5.82609	3.78704	G3BP1	G3BP stress granule assembly factor 1	G3BP1	G3BP|HDH-VIII	G3BP stress granule assembly factor 1
221528_s_at	0.771676	7.29e-06	0.000373	5.82486	3.78422	ELMO2	engulfment and cell motility 2	ELMO2	CED-12|CED12|Ced-12A|ELMO-2|VMPI	engulfment and cell motility 2
218920_at	0.630619	7.3e-06	0.000373	5.8244	3.78315	FAM193B	family with sequence similarity 193 member B	FAM193B	IRIZIO	family with sequence similarity 193 member B
231911_at	1.71659	7.32e-06	0.000374	5.8235	3.78107	ERMN	ermin	ERMN	JN|KIAA1189	ermin
213140_s_at	0.684936	7.32e-06	0.000374	5.82332	3.78065	SS18L1	SS18L1, nBAF chromatin remodeling complex subunit	SS18L1	CREST|LP2261|SMARCL2	SS18L1 subunit of BAF chromatin remodeling complex
226320_at	-0.699723	7.38e-06	0.000377	-5.81969	3.77229	ALYREF	Aly/REF export factor	ALYREF	ALY|ALY/REF|BEF|REF|THOC4	Aly/REF export factor
214250_at	-2.65426	7.41e-06	0.000377	-5.81838	3.76927	NUMA1	nuclear mitotic apparatus protein 1	NUMA1	NMP-22|NUMA	nuclear mitotic apparatus protein 1
1554014_at	0.964695	7.43e-06	0.000378	5.81691	3.76586	CHD2	chromodomain helicase DNA binding protein 2	CHD2	DEE94|EEOC	chromodomain helicase DNA binding protein 2
1562997_a_at	2.74813	7.45e-06	0.000379	5.81581	3.76333	LOC105374042	uncharacterized LOC105374042	LOC105374042	-	uncharacterized LOC105374042
236605_at	0.870004	7.46e-06	0.000379	5.81531	3.76218	EIF3K	eukaryotic translation initiation factor 3 subunit K	EIF3K	ARG134|EIF3-p28|EIF3S12|HSPC029|M9|MSTP001|PLAC-24|PLAC24|PRO1474|PTD001	eukaryotic translation initiation factor 3 subunit K
215599_at	-1.92726	7.47e-06	0.000379	-5.81448	3.76026	GUSBP9///GUSBP3	glucuronidase, beta pseudogene 9///glucuronidase, beta pseudogene 3	GUSBP9	-	GUSB pseudogene 9
218425_at	0.798225	7.53e-06	0.000382	5.81138	3.75312	RNF216	ring finger protein 216	RNF216	CAHH|TRIAD3|U7I1|UBCE7IP1|ZIN	ring finger protein 216
213111_at	0.678509	7.57e-06	0.000384	5.80909	3.74783	PIKFYVE	phosphoinositide kinase, FYVE-type zinc finger containing	PIKFYVE	CFD|FAB1|HEL37|PIP5K|PIP5K3|ZFYVE29	phosphoinositide kinase, FYVE-type zinc finger containing
219833_s_at	0.911573	7.66e-06	0.000388	5.80392	3.73591	EFHC1	EF-hand domain containing 1	EFHC1	EJM1|POC9|RIB72|dJ304B14.2	EF-hand domain containing 1
223577_x_at	0.869198	7.7e-06	0.00039	5.80167	3.73071	MALAT1	metastasis associated lung adenocarcinoma transcript 1 (non-protein coding)	MALAT1	HCN|LINC00047|NCRNA00047|NEAT2|PRO2853	metastasis associated lung adenocarcinoma transcript 1
201740_at	-0.584069	7.71e-06	0.00039	-5.80131	3.72988	NDUFS3	NADH:ubiquinone oxidoreductase core subunit S3	NDUFS3	CI-30|MC1DN8	NADH:ubiquinone oxidoreductase core subunit S3
204750_s_at	-2.9823	7.76e-06	0.000392	-5.7986	3.72362	DSC2	desmocollin 2	DSC2	ARVD11|CDHF2|DG2|DGII/III|DSC3	desmocollin 2
218896_s_at	0.514344	7.77e-06	0.000392	5.79813	3.72253	NCBP3	nuclear cap binding subunit 3	NCBP3	C17orf85|ELG|HSA277841	nuclear cap binding subunit 3
212529_at	-0.842613	7.77e-06	0.000392	-5.79791	3.72202	LSM12	LSM12 homolog	LSM12	PNAS-135	LSM12 homolog
242911_at	-1.17553	7.88e-06	0.000397	-5.79225	3.70895	MED13L	mediator complex subunit 13 like	MED13L	MRFACD|PROSIT240|THRAP2|TRAP240L	mediator complex subunit 13L
200786_at	-0.533847	7.88e-06	0.000397	-5.79187	3.70807	PSMB7	proteasome subunit beta 7	PSMB7	-	proteasome 20S subunit beta 7
202427_s_at	-0.601443	7.95e-06	0.000399	-5.78849	3.70028	MPC2	mitochondrial pyruvate carrier 2	MPC2	BRP44|SLC54A2	mitochondrial pyruvate carrier 2
229531_at	1.15611	8e-06	0.000402	5.78556	3.69351			#N/A	#N/A	#N/A
220894_x_at	1.99354	8.03e-06	0.000403	5.7839	3.68967	PRDM12	PR/SET domain 12	PRDM12	HSAN8|PFM9	PR/SET domain 12
201214_s_at	-0.786146	8.04e-06	0.000403	-5.78355	3.68887	PPP1R7	protein phosphatase 1 regulatory subunit 7	PPP1R7	SDS22	protein phosphatase 1 regulatory subunit 7
1556121_at	0.914725	8.06e-06	0.000404	5.78242	3.68626	NAP1L1	nucleosome assembly protein 1 like 1	NAP1L1	NAP1|NAP1L|NRP	nucleosome assembly protein 1 like 1
212491_s_at	-0.547609	8.09e-06	0.000405	-5.78069	3.68225	DNAJC8	DnaJ heat shock protein family (Hsp40) member C8	DNAJC8	HSPC331|SPF31	DnaJ heat shock protein family (Hsp40) member C8
206682_at	-1.94974	8.11e-06	0.000405	-5.77982	3.68024	CLEC10A	C-type lectin domain family 10 member A	CLEC10A	CD301|CLECSF13|CLECSF14|HML|HML2|MGL	C-type lectin domain containing 10A
204868_at	-0.942008	8.14e-06	0.000407	-5.77809	3.67624	MRPL58	mitochondrial ribosomal protein L58	MRPL58	DS-1|DS1|ICT1|MRP-L58|mL62	mitochondrial ribosomal protein L58
229955_at	0.78331	8.18e-06	0.000408	5.77634	3.6722	FBXO3	F-box protein 3	FBXO3	FBA|FBX3	F-box protein 3
216521_s_at	-0.764389	8.2e-06	0.000409	-5.77506	3.66924	BRCC3	BRCA1/BRCA2-containing complex subunit 3	BRCC3	BRCC36|C6.1A|CXorf53	BRCA1/BRCA2-containing complex subunit 3
200686_s_at	1.17515	8.21e-06	0.000409	5.77469	3.66839	SRSF11	serine and arginine rich splicing factor 11	SRSF11	NET2|SFRS11|dJ677H15.2|p54	serine and arginine rich splicing factor 11
200990_at	0.678697	8.22e-06	0.000409	5.77391	3.66659	TRIM28	tripartite motif containing 28	TRIM28	KAP1|PPP1R157|RNF96|TF1B|TIF1B|TIF1beta	tripartite motif containing 28
200918_s_at	0.941889	8.25e-06	0.00041	5.7725	3.66332	SRPRA	SRP receptor alpha subunit	SRPRA	DP|SRPR|Sralpha	SRP receptor subunit alpha
209824_s_at	1.06852	8.26e-06	0.00041	5.77228	3.66281	ARNTL	aryl hydrocarbon receptor nuclear translocator like	#N/A	#N/A	#N/A
236083_at	2.25391	8.28e-06	0.000411	5.77097	3.65978	BCL2L15	BCL2 like 15	BCL2L15	Bfk|C1orf178	BCL2 like 15
229633_at	0.871128	8.33e-06	0.000413	5.76866	3.65446	INTS10	integrator complex subunit 10	INTS10	C8orf35|INT10	integrator complex subunit 10
224250_s_at	-0.757581	8.35e-06	0.000414	-5.76729	3.65128	SECISBP2	SECIS binding protein 2	SECISBP2	SBP2|THMA1	SECIS binding protein 2
224308_s_at	0.826961	8.4e-06	0.000416	5.76507	3.64615	INTS2	integrator complex subunit 2	INTS2	INT2|KIAA1287	integrator complex subunit 2
1558710_at	-1.17006	8.43e-06	0.000417	-5.76345	3.64241			#N/A	#N/A	#N/A
1557238_s_at	1.5109	8.46e-06	0.000418	5.76182	3.63864			#N/A	#N/A	#N/A
1555281_x_at	0.806781	8.49e-06	0.000419	5.76033	3.63519	ARMC8	armadillo repeat containing 8	ARMC8	GID5|HSPC056|S863-2|VID28	armadillo repeat containing 8
221554_at	0.721802	8.51e-06	0.00042	5.75945	3.63315	STRADA	STE20-related kinase adaptor alpha	STRADA	LYK5|NY-BR-96|PMSE|STRAD|STRAD alpha|Stlk	STE20 related adaptor alpha
40612_at	0.676567	8.53e-06	0.00042	5.75854	3.63105	DOPEY1	dopey family member 1	#N/A	#N/A	#N/A
55692_at	0.673164	8.53e-06	0.00042	5.75823	3.63033	ELMO2	engulfment and cell motility 2	ELMO2	CED-12|CED12|Ced-12A|ELMO-2|VMPI	engulfment and cell motility 2
208496_x_at	3.39743	8.58e-06	0.000422	5.75596	3.6251	HIST1H3G	histone cluster 1, H3g	#N/A	#N/A	#N/A
207361_at	1.25642	8.7e-06	0.000427	5.75002	3.61135	HBP1	HMG-box transcription factor 1	HBP1	-	HMG-box transcription factor 1
214765_s_at	-0.904766	8.71e-06	0.000428	-5.74939	3.60988	NAAA	N-acylethanolamine acid amidase	NAAA	ASAHL|PLT	N-acylethanolamine acid amidase
206050_s_at	-0.714896	8.72e-06	0.000428	-5.7492	3.60945	RNH1	ribonuclease/angiogenin inhibitor 1	RNH1	IIAE12|RAI|RNH	ribonuclease/angiogenin inhibitor 1
223112_s_at	-0.914126	8.74e-06	0.000428	-5.74814	3.60699	NDUFB10	NADH:ubiquinone oxidoreductase subunit B10	NDUFB10	MC1DN35|PDSW	NADH:ubiquinone oxidoreductase subunit B10
204638_at	-1.24105	8.75e-06	0.000428	-5.74775	3.60609	ACP5	acid phosphatase 5, tartrate resistant	ACP5	HPAP|TRACP5a|TRACP5b|TRAP|TRAcP|TrATPase	acid phosphatase 5, tartrate resistant
224666_at	-0.836564	8.76e-06	0.000428	-5.74736	3.60519	NSMCE1	NSE1 homolog, SMC5-SMC6 complex component	NSMCE1	NSE1	NSE1 homolog, SMC5-SMC6 complex component
211969_at	-0.732659	8.76e-06	0.000428	-5.74734	3.60514	HSP90AA1	heat shock protein 90 alpha family class A member 1	HSP90AA1	EL52|HEL-S-65p|HSP86|HSP89A|HSP90A|HSP90N|HSPC1|HSPCA|HSPCAL1|HSPCAL4|HSPN|Hsp103|Hsp89|Hsp90|LAP-2|LAP2	heat shock protein 90 alpha family class A member 1
206470_at	-1.60632	8.79e-06	0.000429	-5.74568	3.6013	PLXNC1	plexin C1	PLXNC1	CD232|PLXN-C1|VESPR	plexin C1
211769_x_at	-0.610525	8.82e-06	0.00043	-5.74419	3.59785	SERINC3	serine incorporator 3	SERINC3	AIGP1|DIFF33|SBBI99|TDE|TDE1|TMS-1	serine incorporator 3
212980_at	1.17077	8.87e-06	0.000432	5.74189	3.59253	AHSA2	AHA1, activator of heat shock 90kDa protein ATPase homolog 2 (yeast)	#N/A	#N/A	#N/A
203491_s_at	-0.898525	8.9e-06	0.000433	-5.74056	3.58945	CEP57	centrosomal protein 57	CEP57	MVA2|PIG8|TSP57	centrosomal protein 57
213280_at	0.846139	8.94e-06	0.000435	5.73865	3.58503	RAP1GAP2	RAP1 GTPase activating protein 2	RAP1GAP2	GARNL4|RAP1GA3	RAP1 GTPase activating protein 2
208967_s_at	-1.08247	8.97e-06	0.000436	-5.73696	3.58111	AK2	adenylate kinase 2	AK2	ADK2	adenylate kinase 2
227532_at	1.14568	9.05e-06	0.000439	5.73343	3.57295	LRRC39	leucine rich repeat containing 39	LRRC39	-	leucine rich repeat containing 39
208798_x_at	1.43545	9.05e-06	0.000439	5.73336	3.5728	GOLGA8A	golgin A8 family member A	GOLGA8A	CFAP286|FAP286|GM88|GOLGA8B	golgin A8 family member A
203219_s_at	-0.832112	9.07e-06	0.00044	-5.73226	3.57023	APRT	adenine phosphoribosyltransferase	APRT	AMP|APRTD	adenine phosphoribosyltransferase
222424_s_at	-1.12066	9.09e-06	0.00044	-5.73163	3.56878	NUCKS1	nuclear casein kinase and cyclin dependent kinase substrate 1	NUCKS1	JC7|NUCKS	nuclear casein kinase and cyclin dependent kinase substrate 1
230326_s_at	-0.928581	9.14e-06	0.000442	-5.72925	3.56328	HIKESHI	Hikeshi, heat shock protein nuclear import factor	HIKESHI	C11orf73|HLD13|HSPC138|HSPC179|L7RN6|OPI10	heat shock protein nuclear import factor hikeshi
208965_s_at	-1.29848	9.14e-06	0.000442	-5.72899	3.56266	IFI16	interferon gamma inducible protein 16	IFI16	IFNGIP1|PYHIN2	interferon gamma inducible protein 16
204645_at	0.932135	9.32e-06	0.00045	5.72116	3.54454	CCNT2	cyclin T2	CCNT2	CYCT2	cyclin T2
236935_at	0.940898	9.36e-06	0.000451	5.71933	3.5403	PTPN4	protein tyrosine phosphatase, non-receptor type 4	PTPN4	MEG|PTPMEG|PTPMEG1	protein tyrosine phosphatase non-receptor type 4
212073_at	-0.809062	9.46e-06	0.000456	-5.71443	3.52896	CSNK2A1	casein kinase 2 alpha 1	CSNK2A1	CK2A1|CKII|Cka1|Cka2|OCNDS	casein kinase 2 alpha 1
202797_at	0.798456	9.51e-06	0.000458	5.71233	3.52409	SACM1L	SAC1 suppressor of actin mutations 1-like (yeast)	SACM1L	SAC1	SAC1 like phosphatidylinositide phosphatase
1564310_a_at	1.17771	9.57e-06	0.000461	5.70969	3.51796	PARP15	poly(ADP-ribose) polymerase family member 15	PARP15	ARTD7|BAL3|pART7	poly(ADP-ribose) polymerase family member 15
231714_s_at	0.63496	9.58e-06	0.000461	5.70915	3.51671	AP4B1	adaptor related protein complex 4 beta 1 subunit	AP4B1	BETA-4|CPSQ5|SPG47	adaptor related protein complex 4 subunit beta 1
224677_x_at	-0.985212	9.59e-06	0.000461	-5.70894	3.51623	C11orf31	chromosome 11 open reading frame 31	#N/A	#N/A	#N/A
201011_at	-0.603356	9.61e-06	0.000461	-5.70801	3.51407	RPN1	ribophorin I	RPN1	OST1|RBPH1	ribophorin I
234734_s_at	0.921688	9.65e-06	0.000463	5.70619	3.50985	TNRC6A	trinucleotide repeat containing 6A	TNRC6A	CAGH26|FAME6|GW1|GW182|TNRC6	trinucleotide repeat containing adaptor 6A
227113_at	0.960075	9.67e-06	0.000463	5.70555	3.50836	ADHFE1	alcohol dehydrogenase, iron containing 1	ADHFE1	ADH8|HMFT2263|HOT	alcohol dehydrogenase iron containing 1
232030_at	1.16131	9.75e-06	0.000467	5.70187	3.49985	EPG5	ectopic P-granules autophagy protein 5 homolog	EPG5	HEEW1|KIAA1632|VICIS	ectopic P-granules 5 autophagy tethering factor
214785_at	1.0682	9.79e-06	0.000468	5.70032	3.49625	VPS13A	vacuolar protein sorting 13 homolog A	VPS13A	BLTP5A|CHAC|CHOREIN	vacuolar protein sorting 13 homolog A
217650_x_at	-1.17181	9.8e-06	0.000468	-5.69991	3.4953	ST3GAL2	ST3 beta-galactoside alpha-2,3-sialyltransferase 2	ST3GAL2	Gal-NAc6S|SIAT4B|ST3GALII|ST3GalA.2	ST3 beta-galactoside alpha-2,3-sialyltransferase 2
213612_x_at	0.570156	9.81e-06	0.000468	5.69948	3.49431	NBPF20///NBPF10///NBPF8///NBPF9///NBPF15///NBPF12///NBPF14	neuroblastoma breakpoint family member 20///neuroblastoma breakpoint family member 10///neuroblastoma breakpoint family member 8///neuroblastoma breakpoint family member 9///neuroblastoma breakpoint family member 15///neuroblastoma breakpoint family member 12///neuroblastoma breakpoint family member 14	NBPF20	-	NBPF member 20
217826_s_at	-1.44218	9.94e-06	0.000474	-5.69358	3.48062	UBE2J1	ubiquitin conjugating enzyme E2 J1	UBE2J1	CGI-76|HSPC153|HSPC205|HSU93243|NCUBE-1|NCUBE1|UBC6|UBC6E|Ubc6p	ubiquitin conjugating enzyme E2 J1
1555827_at	1.15672	1e-05	0.000477	5.69102	3.47469	CCNL1	cyclin L1	CCNL1	ANIA6A|BM-001|PRO1073|ania-6a	cyclin L1
1558561_at	-0.774953	1.01e-05	0.000482	-5.68615	3.46338	HM13	histocompatibility minor 13	HM13	H13|IMP1|IMPAS|IMPAS-1|MSTP086|PSENL3|PSL3|SPP|SPPL1	histocompatibility minor 13
204330_s_at	-1.26032	1.01e-05	0.000482	-5.68599	3.46301	MRPS12	mitochondrial ribosomal protein S12	MRPS12	MPR-S12|MT-RPS12|RPMS12|RPS12|RPSM12|uS12m	mitochondrial ribosomal protein S12
208861_s_at	0.828309	1.01e-05	0.000482	5.68497	3.46064	ATRX	ATRX, chromatin remodeler	ATRX	JMS|MRX52|RAD54|RAD54L|XH2|XNP|ZNF-HX	ATRX chromatin remodeler
233054_at	1.27372	1.01e-05	0.000482	5.68493	3.46056	CNOT2	CCR4-NOT transcription complex subunit 2	CNOT2	CDC36|HSPC131|IDNADFS|NOT2|NOT2H	CCR4-NOT transcription complex subunit 2
40446_at	0.712286	1.02e-05	0.000483	5.68418	3.45882	PHF1	PHD finger protein 1	PHF1	MTF2L2|PCL1|PHF2|TDRD19C|hPHF1	PHD finger protein 1
229860_x_at	-1.05534	1.02e-05	0.000484	-5.68228	3.4544	C4orf48	chromosome 4 open reading frame 48	#N/A	#N/A	#N/A
238079_at	-1.12264	1.02e-05	0.000485	-5.68141	3.4524	TPM3	tropomyosin 3	TPM3	CAPM1|CFTD|CMYP4A|CMYP4B|HEL-189|HEL-S-82p|NEM1|OK/SW-cl.5|TM-5|TM3|TM30|TM30nm|TM5|TPM3nu|TPMsk3|TRK|hscp30	tropomyosin 3
219925_at	0.722274	1.03e-05	0.000487	5.6791	3.44703	ZMYM6	zinc finger MYM-type containing 6	ZMYM6	Buster2|MYM|ZBED7|ZNF198L4|ZNF258	zinc finger MYM-type containing 6
1560081_at	0.733439	1.03e-05	0.000487	5.67847	3.44557	RAD51-AS1	RAD51 antisense RNA 1 (head to head)	RAD51-AS1	TODRA	RAD51 antisense RNA 1
1556821_x_at	1.21946	1.03e-05	0.000488	5.67749	3.44329	DLEU2	deleted in lymphocytic leukemia 2 (non-protein coding)	DLEU2	ALT1|BCMSUN|DLB2|LEU2|LINC00022|MIR15AHG|NCRNA00022|RFP2|RFP2OS|TRIM13OS	deleted in lymphocytic leukemia 2
231238_at	-1.3202	1.04e-05	0.000489	-5.67654	3.44109			#N/A	#N/A	#N/A
236266_at	1.34798	1.04e-05	0.00049	5.6749	3.43728	RORA	RAR related orphan receptor A	RORA	IDDECA|NR1F1|ROR1|ROR2|ROR3|RORa1|RORalpha|RZR-ALPHA|RZRA	RAR related orphan receptor A
226572_at	-0.767423	1.04e-05	0.00049	-5.67465	3.4367	SOCS7	suppressor of cytokine signaling 7	SOCS7	NAP4|NCKAP4	suppressor of cytokine signaling 7
236910_at	1.15133	1.04e-05	0.00049	5.67421	3.43569	MRPL39	mitochondrial ribosomal protein L39	MRPL39	C21orf92|COXPD59|L39mt|L5mt|MRP-L5|MRPL5|MSTP003|PRED22|PRED66|RPML5|mL39	mitochondrial ribosomal protein L39
202928_s_at	1.1407	1.04e-05	0.000491	5.6736	3.43425	PHF1	PHD finger protein 1	PHF1	MTF2L2|PCL1|PHF2|TDRD19C|hPHF1	PHD finger protein 1
231931_at	0.921856	1.04e-05	0.000491	5.67325	3.43346	PRDM15	PR/SET domain 15	PRDM15	C21orf83|PFM15|ZNF298	PR/SET domain 15
243303_at	1.03697	1.05e-05	0.000493	5.67114	3.42855			#N/A	#N/A	#N/A
215029_at	-1.52872	1.05e-05	0.000493	-5.6707	3.42754			#N/A	#N/A	#N/A
239245_at	1.58341	1.06e-05	0.000497	5.66671	3.41827			#N/A	#N/A	#N/A
236381_s_at	0.675975	1.07e-05	0.000499	5.6642	3.41245	WRAP73	WD repeat containing, antisense to TP73	WRAP73	WDR8	WD repeat containing, antisense to TP73
219809_at	0.60014	1.07e-05	0.000499	5.66404	3.41208	WDR55	WD repeat domain 55	WDR55	-	WD repeat domain 55
212251_at	-0.510696	1.07e-05	0.0005	-5.66301	3.40968	MTDH	metadherin	MTDH	3D3|AEG-1|AEG1|LYRIC|LYRIC/3D3	metadherin
242735_x_at	0.852294	1.07e-05	0.0005	5.66248	3.40846	ELF2	E74 like ETS transcription factor 2	ELF2	EU32|NERF|NERF-1A|NERF-1B|NERF-1a,b|NERF-2	E74 like ETS transcription factor 2
214895_s_at	1.42354	1.07e-05	0.0005	5.66189	3.40708	ADAM10	ADAM metallopeptidase domain 10	ADAM10	AD10|AD18|CD156c|CDw156|HsT18717|MADM|RAK|kuz	ADAM metallopeptidase domain 10
202596_at	-0.650297	1.07e-05	0.000501	-5.6607	3.40432	ENSA	endosulfine alpha	ENSA	ARPP-19e	endosulfine alpha
228725_x_at	-0.826806	1.09e-05	0.000509	-5.65327	3.38706	PRMT2	protein arginine methyltransferase 2	PRMT2	HRMT1L1	protein arginine methyltransferase 2
203141_s_at	-1.56411	1.09e-05	0.000509	-5.65304	3.38652	AP3B1	adaptor related protein complex 3 beta 1 subunit	AP3B1	ADTB3|ADTB3A|HPS|HPS2|PE	adaptor related protein complex 3 subunit beta 1
AFFX-BioDn-3_at	0.606586	1.09e-05	0.000509	5.65302	3.38649			#N/A	#N/A	#N/A
213892_s_at	-0.756364	1.09e-05	0.000509	-5.65294	3.38629	APRT	adenine phosphoribosyltransferase	APRT	AMP|APRTD	adenine phosphoribosyltransferase
235643_at	-2.28329	1.1e-05	0.000509	-5.6528	3.38598	SAMD9L	sterile alpha motif domain containing 9 like	SAMD9L	ATXPC|C7DELq|C7orf6|DEL7q|DRIF2|M7MLS1|MLSM7|SCA49|UEF1	sterile alpha motif domain containing 9 like
217869_at	-0.675121	1.1e-05	0.000509	-5.65236	3.38495	HSD17B12	hydroxysteroid 17-beta dehydrogenase 12	HSD17B12	KAR|SDR12C1	hydroxysteroid 17-beta dehydrogenase 12
205356_at	-0.885739	1.1e-05	0.000512	-5.64979	3.37897	USP13	ubiquitin specific peptidase 13 (isopeptidase T-3)	USP13	ISOT3|IsoT-3	ubiquitin specific peptidase 13
208674_x_at	-0.595758	1.11e-05	0.000512	-5.64889	3.3769	DDOST	dolichyl-diphosphooligosaccharide--protein glycosyltransferase non-catalytic subunit	DDOST	AGER1|CDG1R|GATD6|OKSWcl45|OST|OST48|WBP1	dolichyl-diphosphooligosaccharide--protein glycosyltransferase non-catalytic subunit
243851_at	1.20721	1.11e-05	0.000512	5.64863	3.37627	RAB3GAP2///AURKAPS1	RAB3 GTPase activating non-catalytic protein subunit 2///aurora kinase A pseudogene 1	RAB3GAP2	MARTS1|RAB3-GAP150|RAB3GAP150|SPG69|WARBM2|p150	RAB3 GTPase activating non-catalytic protein subunit 2
225061_at	0.728126	1.11e-05	0.000513	5.64767	3.37406	DNAJA4	DnaJ heat shock protein family (Hsp40) member A4	DNAJA4	MST104|MSTP104|PRO1472	DnaJ heat shock protein family (Hsp40) member A4
225074_at	0.871557	1.11e-05	0.000513	5.6472	3.37295	RAB2B	RAB2B, member RAS oncogene family	RAB2B	-	RAB2B, member RAS oncogene family
200679_x_at	-0.824273	1.11e-05	0.000513	-5.64675	3.37192	HMGB1	high mobility group box 1	HMGB1	HMG-1|HMG1|HMG3|SBP-1	high mobility group box 1
1552648_a_at	-1.12012	1.11e-05	0.000514	-5.64559	3.36921	TNFRSF10A	TNF receptor superfamily member 10a	TNFRSF10A	APO2|CD261|DR4|TRAILR-1|TRAILR1	TNF receptor superfamily member 10a
200956_s_at	-1.02102	1.12e-05	0.000518	-5.64226	3.36148	SSRP1	structure specific recognition protein 1	SSRP1	FACT|FACT80|T160	structure specific recognition protein 1
202158_s_at	0.758171	1.12e-05	0.000518	5.64197	3.3608	CELF2	CUGBP, Elav-like family member 2	CELF2	BRUNOL3|CELF-2|CUG-BP2|CUGBP2|DEE97|ETR-3|ETR3|NAPOR	CUGBP Elav-like family member 2
212574_x_at	1.10461	1.13e-05	0.000519	5.64076	3.358	TMEM259	transmembrane protein 259	TMEM259	ASBABP1|C19orf6|MBRL|MEMBRALIN|R32184_3	transmembrane protein 259
204622_x_at	1.7879	1.13e-05	0.000519	5.63949	3.35505	NR4A2	nuclear receptor subfamily 4 group A member 2	NR4A2	HZF-3|IDLDP|NOT|NURR1|RNR1|TINUR	nuclear receptor subfamily 4 group A member 2
223001_at	-0.553006	1.13e-05	0.000519	-5.63919	3.35434	OSTC	oligosaccharyltransferase complex non-catalytic subunit	OSTC	DC2	oligosaccharyltransferase complex non-catalytic subunit
212249_at	-1.78939	1.13e-05	0.000519	-5.63902	3.35394	PIK3R1	phosphoinositide-3-kinase regulatory subunit 1	PIK3R1	AGM7|GRB1|IMD36|p85|p85-ALPHA|p85alpha	phosphoinositide-3-kinase regulatory subunit 1
205195_at	-1.15626	1.13e-05	0.000519	-5.63868	3.35317	AP1S1	adaptor related protein complex 1 sigma 1 subunit	AP1S1	AP19|CLAPS1|EKV3|MEDNIK|SIGMA1A	adaptor related protein complex 1 subunit sigma 1
206316_s_at	0.819133	1.13e-05	0.000519	5.63848	3.3527	KNTC1	kinetochore associated 1	KNTC1	ROD	kinetochore associated 1
214807_at	-1.49234	1.13e-05	0.00052	-5.63788	3.35129	PLXDC2	plexin domain containing 2	PLXDC2	PLXDC2-OT|TEM7R	plexin domain containing 2
219406_at	-0.730727	1.15e-05	0.000526	-5.6327	3.33925	C1orf50	chromosome 1 open reading frame 50	C1orf50	-	chromosome 1 open reading frame 50
218188_s_at	-0.981724	1.15e-05	0.000526	-5.63182	3.33722	TIMM13	translocase of inner mitochondrial membrane 13	TIMM13	TIM13|TIM13B|TIMM13A|TIMM13B|ppv1	translocase of inner mitochondrial membrane 13
234942_s_at	-0.968334	1.15e-05	0.000527	-5.63115	3.33566	DNTTIP1	deoxynucleotidyltransferase terminal interacting protein 1	DNTTIP1	C20orf167|Tdif1|dJ447F3.4	deoxynucleotidyltransferase terminal interacting protein 1
226345_at	1.07346	1.15e-05	0.000527	5.63051	3.33416	ARL5B	ADP ribosylation factor like GTPase 5B	ARL5B	ARL8	ADP ribosylation factor like GTPase 5B
230152_at	1.16858	1.17e-05	0.000532	5.62615	3.32403	CFAP44	cilia and flagella associated protein 44	CFAP44	SPGF20|WDR52	cilia and flagella associated protein 44
202836_s_at	-0.559916	1.17e-05	0.000533	-5.62448	3.32014	TXNL4A	thioredoxin like 4A	TXNL4A	BMKS|DIB1|DIM1|SNRNP15|TXNL4|U5-15kD	thioredoxin like 4A
221744_at	-1.2491	1.17e-05	0.000533	-5.6244	3.31996	DCAF7	DDB1 and CUL4 associated factor 7	DCAF7	AN11|HAN11|SWAN-1|WDR68	DDB1 and CUL4 associated factor 7
244321_at	1.99991	1.18e-05	0.000539	5.61964	3.30889	PGAP1	post-GPI attachment to proteins 1	PGAP1	Bst1|ISPD3024|MRT42|NEDDSBA|SPG67	post-GPI attachment to proteins inositol deacylase 1
1557656_at	-1.62969	1.19e-05	0.00054	-5.61804	3.30518	LINC00642	long intergenic non-protein coding RNA 642	LINC00642	-	long intergenic non-protein coding RNA 642
218028_at	-0.582365	1.19e-05	0.00054	-5.61763	3.30422	MIR6734///ELOVL1	microRNA 6734///ELOVL fatty acid elongase 1	MIR6734	hsa-mir-6734	microRNA 6734
236390_at	-2.27732	1.19e-05	0.00054	-5.61761	3.30418	SLX4IP	SLX4 interacting protein	SLX4IP	C20orf94|bA204H22.1|bA254M13.1|dJ1099D15.3	SLX4 interacting protein
200913_at	-0.610662	1.19e-05	0.000541	-5.61684	3.30237	PPM1G	protein phosphatase, Mg2+/Mn2+ dependent 1G	PPM1G	PP2CG|PP2CGAMMA|PPP2CG	protein phosphatase, Mg2+/Mn2+ dependent 1G
222975_s_at	-0.622704	1.2e-05	0.000543	-5.61442	3.29674	CSDE1	cold shock domain containing E1	CSDE1	D1S155E|UNR	cold shock domain containing E1
228468_at	0.963711	1.2e-05	0.000543	5.61441	3.29673	MASTL	microtubule associated serine/threonine kinase like	MASTL	GREATWALL|GW|GWL|MAST-L|THC2	microtubule associated serine/threonine kinase like
204881_s_at	-1.10975	1.2e-05	0.000544	-5.61298	3.29339	UGCG	UDP-glucose ceramide glucosyltransferase	UGCG	GCS|GLCT1	UDP-glucose ceramide glucosyltransferase
223314_at	-0.876181	1.2e-05	0.000544	-5.61289	3.29318	TSPAN14	tetraspanin 14	TSPAN14	DC-TM4F2|TM4SF14|tspan-14	tetraspanin 14
231944_at	0.875004	1.21e-05	0.000546	5.61064	3.28796	ERO1B	endoplasmic reticulum oxidoreductase 1 beta	ERO1B	ERO1LB|Ero1beta	endoplasmic reticulum oxidoreductase 1 beta
226144_at	0.763015	1.21e-05	0.000547	5.60995	3.28634	MIR1909///REXO1	microRNA 1909///RNA exonuclease 1 homolog	MIR1909	MIRN1909|hsa-mir-1909|mir-1909	microRNA 1909
207968_s_at	-1.19881	1.22e-05	0.000549	-5.60826	3.28242	MEF2C	myocyte enhancer factor 2C	MEF2C	C5DELq14.3|DEL5q14.3|NEDHSIL	myocyte enhancer factor 2C
201051_at	-0.631291	1.22e-05	0.00055	-5.60684	3.27911	ANP32A	acidic nuclear phosphoprotein 32 family member A	ANP32A	C15orf1|HPPCn|I1PP2A|LANP|MAPM|PHAP1|PHAPI|PP32	acidic nuclear phosphoprotein 32 family member A
212633_at	0.877145	1.22e-05	0.00055	5.60646	3.27822	UFL1	UFM1 specific ligase 1	UFL1	KIAA0776|Maxer|NLBP|RCAD	UFM1 specific ligase 1
238687_x_at	-3.09568	1.23e-05	0.000552	-5.60478	3.27431	ZNF770	zinc finger protein 770	ZNF770	PRO1914	zinc finger protein 770
216713_at	1.09981	1.24e-05	0.000555	5.60198	3.2678	KRIT1	KRIT1, ankyrin repeat containing	KRIT1	CAM|CCM1	KRIT1 ankyrin repeat containing
225970_at	0.939381	1.25e-05	0.00056	5.59762	3.25764	DDHD1	DDHD domain containing 1	DDHD1	PA-PLA1|PAPLA1|SPG28|iPLA1I|iPLA1alpha	DDHD domain containing 1
221039_s_at	0.809518	1.26e-05	0.000563	5.59491	3.25135	ASAP1	ArfGAP with SH3 domain, ankyrin repeat and PH domain 1	ASAP1	AMAP1|CENTB4|DDEF1|PAG2|PAP|ZG14P	ArfGAP with SH3 domain, ankyrin repeat and PH domain 1
1560509_at	1.24074	1.26e-05	0.000563	5.59472	3.25091			#N/A	#N/A	#N/A
222046_at	0.882182	1.26e-05	0.000564	5.59377	3.2487	SRRT	serrate, RNA effector molecule	SRRT	ARS2|ASR2|serrate	serrate, RNA effector molecule
226130_at	1.08025	1.27e-05	0.000567	5.59105	3.24236	RPS16	ribosomal protein S16	RPS16	S16|uS9	ribosomal protein S16
218420_s_at	0.676268	1.28e-05	0.00057	5.58844	3.23629	PROSER1	proline and serine rich 1	PROSER1	C13orf23	proline and serine rich 1
226714_at	1.00437	1.28e-05	0.000571	5.58791	3.23505	SAMD4B	sterile alpha motif domain containing 4B	SAMD4B	SMGB|Smaug2	sterile alpha motif domain containing 4B
215874_at	-1.24824	1.28e-05	0.000572	-5.5861	3.23083			#N/A	#N/A	#N/A
222149_x_at	0.705133	1.28e-05	0.000572	5.58603	3.23067	GOLGA8DP///GOLGA8F///GOLGA8CP///GOLGA8EP///GOLGA8G	golgin A8 family member D, pseudogene///golgin A8 family member F///golgin A8 family member C, pseudogene///golgin A8 family member E, pseudogene///golgin A8 family member G	GOLGA8DP	GOLGA8D	golgin A8 family member D, pseudogene
210186_s_at	-1.07364	1.29e-05	0.000574	-5.5845	3.22711	LOC101929368///FKBP1A	uncharacterized LOC101929368///FK506 binding protein 1A	#N/A	#N/A	#N/A
209508_x_at	-0.843414	1.29e-05	0.000574	-5.58412	3.22621	CFLAR	CASP8 and FADD like apoptosis regulator	CFLAR	CASH|CASP8AP1|CLARP|Casper|FLAME|FLAME-1|FLAME1|FLIP|I-FLICE|MRIT|c-FLIP|c-FLIPL|c-FLIPR|c-FLIPS|cFLIP	CASP8 and FADD like apoptosis regulator
214743_at	-0.743722	1.29e-05	0.000574	-5.58366	3.22514	CUX1	cut like homeobox 1	CUX1	CASP|CDP|CDP/Cut|CDP1|COY1|CUTL1|CUX|Clox|Cux/CDP|GDDI|GOLIM6|Nbla10317|p100|p110|p200|p75	cut like homeobox 1
212078_s_at	-1.07756	1.29e-05	0.000575	-5.58244	3.2223	KMT2A	lysine methyltransferase 2A	KMT2A	ALL-1|ALL1|CXXC7|GAS7|HRX|HTRX|HTRX1|MLL|MLL1|MLL1A|TRX1|WDSTS	lysine methyltransferase 2A
231045_x_at	-0.855313	1.29e-05	0.000575	-5.58227	3.22191	C11orf31	chromosome 11 open reading frame 31	#N/A	#N/A	#N/A
207657_x_at	-0.674103	1.3e-05	0.000576	-5.58133	3.21973	TNPO1	transportin 1	TNPO1	IPO2|KPNB2|MIP|MIP1|TRN	transportin 1
223117_s_at	0.775152	1.3e-05	0.000577	5.57996	3.21653	USP47	ubiquitin specific peptidase 47	USP47	TRFP	ubiquitin specific peptidase 47
203668_at	0.934672	1.3e-05	0.000578	5.57934	3.21508	MAN2C1	mannosidase alpha class 2C member 1	MAN2C1	CDDG2|MAN6A8|MANA|MANA1	mannosidase alpha class 2C member 1
1564077_at	1.24906	1.31e-05	0.000582	5.57589	3.20705			#N/A	#N/A	#N/A
226344_at	0.973177	1.32e-05	0.000582	5.57558	3.20631	ZMAT1	zinc finger matrin-type 1	ZMAT1	-	zinc finger matrin-type 1
221734_at	-1.19325	1.32e-05	0.000582	-5.57497	3.20491	PRRC1	proline rich coiled-coil 1	PRRC1	-	proline rich coiled-coil 1
201239_s_at	-0.590377	1.32e-05	0.000582	-5.57492	3.20478	SPCS2	signal peptidase complex subunit 2	SPCS2	-	signal peptidase complex subunit 2
AFFX-M27830_5_at	-1.24692	1.32e-05	0.000582	-5.57456	3.20395			#N/A	#N/A	#N/A
226472_at	0.991074	1.32e-05	0.000582	5.57387	3.20233	PPIL4	peptidylprolyl isomerase like 4	PPIL4	HDCME13P	peptidylprolyl isomerase like 4
243127_x_at	-2.67842	1.33e-05	0.000584	-5.57218	3.1984	DNASE1	deoxyribonuclease 1	DNASE1	DNL1|DRNI	deoxyribonuclease 1
241775_at	1.12865	1.34e-05	0.000588	5.56935	3.19181			#N/A	#N/A	#N/A
218515_at	0.767156	1.34e-05	0.000589	5.56805	3.18877	PAXBP1	PAX3 and PAX7 binding protein 1	PAXBP1	BM020|C21orf66|FSAP105|GCFC|GCFC1	PAX3 and PAX7 binding protein 1
239147_at	-1.02188	1.34e-05	0.00059	-5.56697	3.18626	ARSK	arylsulfatase family member K	ARSK	MPS10|TSULF	arylsulfatase family member K
214791_at	0.788095	1.34e-05	0.00059	5.56648	3.18512	SP140L	SP140 nuclear body protein like	SP140L	-	SP140 nuclear body protein like
201805_at	-0.849831	1.35e-05	0.00059	-5.56588	3.18371	PRKAG1	protein kinase AMP-activated non-catalytic subunit gamma 1	PRKAG1	AMPKG	protein kinase AMP-activated non-catalytic subunit gamma 1
212995_x_at	-0.890789	1.35e-05	0.00059	-5.56587	3.18369	MZT2A///MZT2B///PHGDH	mitotic spindle organizing protein 2A///mitotic spindle organizing protein 2B///phosphoglycerate dehydrogenase	MZT2A	FAM128A|MOZART2A	mitotic spindle organizing protein 2A
244677_at	1.30391	1.35e-05	0.000593	5.56367	3.17856	MIR6883///PER1	microRNA 6883///period circadian clock 1	MIR6883	hsa-mir-6883	microRNA 6883
215548_s_at	0.543186	1.35e-05	0.000593	5.56331	3.17774	SCFD1	sec1 family domain containing 1	SCFD1	C14orf163|RA410|SLY1|SLY1P|STXBP1L2	sec1 family domain containing 1
236924_at	1.41413	1.36e-05	0.000593	5.56266	3.17622			#N/A	#N/A	#N/A
1553057_at	2.05707	1.36e-05	0.000596	5.56014	3.17034	SERPINB12	serpin family B member 12	SERPINB12	YUKOPIN	serpin family B member 12
201040_at	-0.677037	1.37e-05	0.000598	-5.55763	3.16449	GNAI2	G protein subunit alpha i2	GNAI2	GIP|GNAI2B|HG1C|H_LUCA15.1|H_LUCA16.1	G protein subunit alpha i2
236254_at	-1.14994	1.37e-05	0.000598	-5.55751	3.16421	VPS13B	vacuolar protein sorting 13 homolog B	VPS13B	BLTP5B|CHS1|COH1	vacuolar protein sorting 13 homolog B
208870_x_at	-0.604896	1.37e-05	0.000598	-5.55748	3.16414	ATP5C1	ATP synthase, H+ transporting, mitochondrial F1 complex, gamma polypeptide 1	#N/A	#N/A	#N/A
218331_s_at	0.692061	1.37e-05	0.000598	5.55719	3.16347	FAM208B	family with sequence similarity 208 member B	#N/A	#N/A	#N/A
235954_at	-1.20643	1.37e-05	0.000598	-5.55718	3.16344			#N/A	#N/A	#N/A
218027_at	-0.68134	1.38e-05	0.000599	-5.55654	3.16195	MRPL15	mitochondrial ribosomal protein L15	MRPL15	HSPC145|L15mt|MRP-L15|MRP-L7|RPML7|uL15m	mitochondrial ribosomal protein L15
235791_x_at	1.16577	1.38e-05	0.000599	5.55617	3.16109	CHD1	chromodomain helicase DNA binding protein 1	CHD1	CHD-1|PILBOS	chromodomain helicase DNA binding protein 1
215351_at	1.90429	1.39e-05	0.000602	5.55388	3.15575	RTCA	RNA 3'-terminal phosphate cyclase	RTCA	RPC|RTC1|RTCD1	RNA 3'-terminal phosphate cyclase
211992_at	-0.664252	1.39e-05	0.000603	-5.55264	3.15286	WNK1	WNK lysine deficient protein kinase 1	WNK1	HSAN2|HSN2|KDP|PPP1R167|PRKWNK1|PSK|p65	WNK lysine deficient protein kinase 1
226100_at	0.805061	1.41e-05	0.000609	5.54728	3.14035	KMT2E	lysine methyltransferase 2E	KMT2E	HDCMC04P|MLL5|NKp44L|ODLURO|SETD5B	lysine methyltransferase 2E (inactive)
213545_x_at	-0.567069	1.41e-05	0.000609	-5.54724	3.14026	SNX3	sorting nexin 3	SNX3	Grd19|MCOPS8|SDP3	sorting nexin 3
225427_s_at	-0.718737	1.41e-05	0.000609	-5.54717	3.1401	NAXE	NAD(P)HX epimerase	NAXE	AIBP|APOA1BP|PEBEL|YJEFN1	NAD(P)HX epimerase
207785_s_at	0.747185	1.41e-05	0.000611	5.54573	3.13674	RBPJ	recombination signal binding protein for immunoglobulin kappa J region	RBPJ	AOS3|CBF-1|CBF1|IGKJRB|IGKJRB1|KBF2|RBP-J|RBP-J kappa|RBP-JK|RBPJK|RBPSUH|SUH|csl	recombination signal binding protein for immunoglobulin kappa J region
222316_at	1.16835	1.41e-05	0.000611	5.54554	3.1363			#N/A	#N/A	#N/A
235103_at	0.857533	1.42e-05	0.000612	5.54463	3.13417	MAN2A1	mannosidase alpha class 2A member 1	MAN2A1	AMan II|GOLIM7|MANA2|MANII	mannosidase alpha class 2A member 1
200007_at	-0.547684	1.42e-05	0.000613	-5.54301	3.13039	SRP14	signal recognition particle 14	SRP14	ALURBP	signal recognition particle 14
226856_at	0.750274	1.42e-05	0.000614	5.54223	3.12857	TMEM110-MUSTN1///MUSTN1///TMEM110	TMEM110-MUSTN1 readthrough///musculoskeletal, embryonic nuclear protein 1///transmembrane protein 110	#N/A	#N/A	#N/A
205518_s_at	0.86286	1.43e-05	0.000616	5.54055	3.12466	CMAHP	cytidine monophospho-N-acetylneuraminic acid hydroxylase, pseudogene	CMAHP	CMAH|CSAH	cytidine monophospho-N-acetylneuraminic acid hydroxylase, pseudogene
201541_s_at	-0.785792	1.44e-05	0.000619	-5.53837	3.11957	ZNHIT1	zinc finger HIT-type containing 1	ZNHIT1	CG1I|ZNFN4A1|p18(Hamlet)	zinc finger HIT-type containing 1
223256_at	0.874983	1.44e-05	0.000619	5.53773	3.11806	G2E3	G2/M-phase specific E3 ubiquitin protein ligase	G2E3	KIAA1333|PHF7B	G2/M-phase specific E3 ubiquitin protein ligase
201521_s_at	-0.793304	1.45e-05	0.000624	-5.53408	3.10955	NCBP2	nuclear cap binding protein subunit 2	NCBP2	CBC2|CBP20|NIP1|PIG55	nuclear cap binding protein subunit 2
207507_s_at	-0.635438	1.45e-05	0.000625	-5.53327	3.10767	ATP5G3	ATP synthase, H+ transporting, mitochondrial Fo complex subunit C3 (subunit 9)	#N/A	#N/A	#N/A
233425_at	1.55111	1.46e-05	0.000627	5.53161	3.10379			#N/A	#N/A	#N/A
201975_at	0.525365	1.46e-05	0.000628	5.53083	3.10197	CLIP1	CAP-Gly domain containing linker protein 1	CLIP1	CLIP|CLIP-170|CLIP170|CYLN1|RSN	CAP-Gly domain containing linker protein 1
231269_at	0.991551	1.47e-05	0.000628	5.52988	3.09976	ASCC3	activating signal cointegrator 1 complex subunit 3	ASCC3	ASC1p200|HELIC1|MRT81|RNAH	activating signal cointegrator 1 complex subunit 3
207522_s_at	0.809331	1.47e-05	0.00063	5.52858	3.09672	ATP2A3	ATPase sarcoplasmic/endoplasmic reticulum Ca2+ transporting 3	ATP2A3	SERCA3	ATPase sarcoplasmic/endoplasmic reticulum Ca2+ transporting 3
1566557_at	-2.08656	1.48e-05	0.000634	-5.52557	3.08968	BAIAP2-AS1	BAIAP2 antisense RNA 1 (head to head)	#N/A	#N/A	#N/A
213788_s_at	-1.12925	1.49e-05	0.000637	-5.5233	3.0844			#N/A	#N/A	#N/A
226243_at	-0.720719	1.5e-05	0.00064	-5.52102	3.07908	PTRHD1	peptidyl-tRNA hydrolase domain containing 1	PTRHD1	C2orf79|NEDPBA	peptidyl-tRNA hydrolase domain containing 1
223487_x_at	-2.31058	1.5e-05	0.00064	-5.52082	3.0786	GNB4	G protein subunit beta 4	GNB4	CMTD1F|HG2B	G protein subunit beta 4
208972_s_at	-0.801727	1.5e-05	0.00064	-5.52029	3.07738	ATP5G1	ATP synthase, H+ transporting, mitochondrial Fo complex subunit C1 (subunit 9)	#N/A	#N/A	#N/A
209205_s_at	-0.933809	1.5e-05	0.000641	-5.51908	3.07455	LMO4	LIM domain only 4	LMO4	-	LIM domain only 4
213166_x_at	-0.840423	1.51e-05	0.000642	-5.51811	3.07229	MIR4784///MZT2A///MZT2B	microRNA 4784///mitotic spindle organizing protein 2A///mitotic spindle organizing protein 2B	MIR4784	-	microRNA 4784
1557167_at	-2.05856	1.51e-05	0.000644	-5.51663	3.06882	HCG11	HLA complex group 11 (non-protein coding)	HCG11	CTA-14H9.3|bK14H9.3	HLA complex group 11
209171_at	-0.655013	1.52e-05	0.000647	-5.51439	3.06359	ITPA	inosine triphosphatase	ITPA	C20orf37|DEE35|HLC14-06-P|ITPase|My049|NTPase|dJ794I6.3	inosine triphosphatase
1557263_s_at	0.923643	1.52e-05	0.000647	5.51402	3.06273	LOC102724814	uncharacterized LOC102724814	#N/A	#N/A	#N/A
229353_s_at	-1.13248	1.53e-05	0.000647	-5.51337	3.06121	NUCKS1	nuclear casein kinase and cyclin dependent kinase substrate 1	NUCKS1	JC7|NUCKS	nuclear casein kinase and cyclin dependent kinase substrate 1
226823_at	0.508405	1.53e-05	0.000647	5.51318	3.06076	PHACTR4	phosphatase and actin regulator 4	PHACTR4	PPP1R124	phosphatase and actin regulator 4
239234_at	1.1016	1.53e-05	0.000648	5.51227	3.05864			#N/A	#N/A	#N/A
238434_at	-0.647684	1.53e-05	0.000648	-5.51224	3.05857	SMCR8	Smith-Magenis syndrome chromosome region, candidate 8	SMCR8	DENND8A	SMCR8-C9orf72 complex subunit
238760_at	1.10849	1.53e-05	0.000648	5.5118	3.05755	YARS	tyrosyl-tRNA synthetase	#N/A	#N/A	#N/A
202768_at	2.24907	1.53e-05	0.000649	5.51111	3.05594	FOSB	FosB proto-oncogene, AP-1 transcription factor subunit	FOSB	AP-1|G0S3|GOS3|GOSB	FosB proto-oncogene, AP-1 transcription factor subunit
208896_at	0.666091	1.54e-05	0.000649	5.51069	3.05496	DDX18	DEAD-box helicase 18	DDX18	Has1|MrDb	DEAD-box helicase 18
224811_at	0.546266	1.54e-05	0.000649	5.51007	3.0535	LPP	LIM domain containing preferred translocation partner in lipoma	LPP	-	LIM domain containing preferred translocation partner in lipoma
218717_s_at	-1.88377	1.55e-05	0.000653	-5.50697	3.04626	P3H2	prolyl 3-hydroxylase 2	P3H2	LEPREL1|MCVD|MLAT4	prolyl 3-hydroxylase 2
237333_at	-0.822389	1.55e-05	0.000655	-5.50579	3.0435	RBBP4	RB binding protein 4, chromatin remodeling factor	RBBP4	NURF55|RBAP48|lin-53	RB binding protein 4, chromatin remodeling factor
203168_at	-0.823688	1.55e-05	0.000655	-5.50559	3.04304	ATF6B	activating transcription factor 6 beta	ATF6B	ATF6beta|CREB-RP|CREBL1|G13	activating transcription factor 6 beta
241905_at	1.06284	1.56e-05	0.000655	5.50522	3.04218	PIK3C2A	phosphatidylinositol-4-phosphate 3-kinase catalytic subunit type 2 alpha	PIK3C2A	CPK|OCSKD|PI3-K-C2(ALPHA)|PI3-K-C2A|PI3K-C2-alpha|PI3K-C2alpha	phosphatidylinositol-4-phosphate 3-kinase catalytic subunit type 2 alpha
235476_at	-2.27419	1.56e-05	0.000655	-5.5044	3.04026	TRIM59///IFT80	tripartite motif containing 59///intraflagellar transport 80	TRIM59	IFT80L|MRF1|RNF104|TRIM57|TSBF1	tripartite motif containing 59
234299_s_at	0.748102	1.56e-05	0.000655	5.5041	3.03956	NIN	ninein	NIN	SCKL7	ninein
1553380_at	2.37386	1.56e-05	0.000657	5.50278	3.03648	PARP15	poly(ADP-ribose) polymerase family member 15	PARP15	ARTD7|BAL3|pART7	poly(ADP-ribose) polymerase family member 15
235566_at	0.826409	1.57e-05	0.000658	5.50211	3.03491	TMF1	TATA element modulatory factor 1	TMF1	ARA160|TMF	TATA element modulatory factor 1
217881_s_at	0.667244	1.58e-05	0.000662	5.49927	3.02827	CDC27	cell division cycle 27	CDC27	ANAPC3|APC3|CDC27Hs|D0S1430E|D17S978E|H-NUC|HNUC|NUC2	cell division cycle 27
1555325_s_at	0.774256	1.58e-05	0.000662	5.4986	3.02672	ZNF26	zinc finger protein 26	ZNF26	HEL-179|KOX20	zinc finger protein 26
225382_at	0.990372	1.59e-05	0.000666	5.49558	3.01964	ZNF275	zinc finger protein 275	ZNF275	-	zinc finger protein 275
237204_at	2.63277	1.59e-05	0.000666	5.4952	3.01876			#N/A	#N/A	#N/A
225568_at	-1.23742	1.59e-05	0.000666	-5.4951	3.01852	TMEM141	transmembrane protein 141	TMEM141	-	transmembrane protein 141
205010_at	-0.835417	1.59e-05	0.000666	-5.49501	3.01833	GNL3L	G protein nucleolar 3 like	GNL3L	GNL3B	G protein nucleolar 3 like
238736_at	1.21572	1.6e-05	0.000666	5.49433	3.01674	REV3L	REV3 like, DNA directed polymerase zeta catalytic subunit	REV3L	POLZ|REV3	REV3 like, DNA directed polymerase zeta catalytic subunit
212671_s_at	-1.03725	1.6e-05	0.000667	-5.49309	3.01383	LOC100509457///HLA-DQA2///HLA-DQA1	HLA class II histocompatibility antigen, DQ alpha 1 chain-like///major histocompatibility complex, class II, DQ alpha 2///major histocompatibility complex, class II, DQ alpha 1	#N/A	#N/A	#N/A
223113_at	0.649168	1.6e-05	0.000667	5.49286	3.01331	TMEM138	transmembrane protein 138	TMEM138	HSPC196	transmembrane protein 138
202093_s_at	0.756007	1.6e-05	0.000667	5.49286	3.01329	PAF1	PAF1 homolog, Paf1/RNA polymerase II complex component	PAF1	F23149_1|PD2	PAF1 homolog, Paf1/RNA polymerase II complex component
241801_at	1.90442	1.6e-05	0.000667	5.49255	3.01258	PGAP1	post-GPI attachment to proteins 1	PGAP1	Bst1|ISPD3024|MRT42|NEDDSBA|SPG67	post-GPI attachment to proteins inositol deacylase 1
214739_at	-0.786201	1.61e-05	0.000668	-5.49163	3.01043	LRCH3	leucine rich repeats and calponin homology domain containing 3	LRCH3	-	leucine rich repeats and calponin homology domain containing 3
210131_x_at	-0.795923	1.61e-05	0.000668	-5.49095	3.00882	SDHC	succinate dehydrogenase complex subunit C	SDHC	CYB560|CYBL|PGL3|PPGL3|QPS1|SDH3	succinate dehydrogenase complex subunit C
228779_at	0.990525	1.61e-05	0.000668	5.49059	3.008	LOC146880	Rho GTPase activating protein 27 pseudogene	#N/A	#N/A	#N/A
208839_s_at	0.661853	1.61e-05	0.000668	5.49057	3.00794	CAND1	cullin associated and neddylation dissociated 1	CAND1	TIP120|TIP120A	cullin associated and neddylation dissociated 1
214760_at	0.72287	1.62e-05	0.000669	5.48933	3.00505	ZNF337	zinc finger protein 337	ZNF337	-	zinc finger protein 337
219653_at	-1.16776	1.62e-05	0.000669	-5.48928	3.00493	LSM14B	LSM family member 14B	LSM14B	C20orf40|FAM61B|FT005|LSM13|RAP55B|bA11M20.3	LSM family member 14B
229455_at	1.96765	1.62e-05	0.000669	5.48904	3.00436	LOC102723694	uncharacterized LOC102723694	#N/A	#N/A	#N/A
211862_x_at	-0.94538	1.63e-05	0.000673	-5.48604	2.99736	CFLAR	CASP8 and FADD like apoptosis regulator	CFLAR	CASH|CASP8AP1|CLARP|Casper|FLAME|FLAME-1|FLAME1|FLIP|I-FLICE|MRIT|c-FLIP|c-FLIPL|c-FLIPR|c-FLIPS|cFLIP	CASP8 and FADD like apoptosis regulator
201226_at	-0.580982	1.63e-05	0.000674	-5.48488	2.99463	NDUFB8	NADH:ubiquinone oxidoreductase subunit B8	NDUFB8	ASHI|CI-ASHI|MC1DN32	NADH:ubiquinone oxidoreductase subunit B8
202004_x_at	-0.985766	1.63e-05	0.000674	-5.48486	2.9946	SDHC	succinate dehydrogenase complex subunit C	SDHC	CYB560|CYBL|PGL3|PPGL3|QPS1|SDH3	succinate dehydrogenase complex subunit C
244715_at	-1.52103	1.64e-05	0.000675	-5.48407	2.99275			#N/A	#N/A	#N/A
203152_at	-0.670036	1.64e-05	0.000677	-5.48255	2.98919	MRPL40	mitochondrial ribosomal protein L40	MRPL40	L40mt|MRP-L22|MRP-L40|MRPL22|NLVCF|URIM|mL40	mitochondrial ribosomal protein L40
228857_at	1.19894	1.65e-05	0.000679	5.48102	2.98562	GNL1	G protein nucleolar 1 (putative)	GNL1	HSR1	G protein nucleolar 1 (putative)
228173_at	1.32051	1.66e-05	0.000681	5.47922	2.98142	GNAS	GNAS complex locus	GNAS	AHO|C20orf45|GNAS1|GPSA|GSA|GSP|NESP|PITA3|POH|SCG6|SgVI	GNAS complex locus
202816_s_at	0.967596	1.66e-05	0.000681	5.4791	2.98113	SS18	SS18, nBAF chromatin remodeling complex subunit	SS18	SMARCL1|SSXT|SYT	SS18 subunit of BAF chromatin remodeling complex
224980_at	0.883852	1.66e-05	0.000682	5.47816	2.97893	LEMD2	LEM domain containing 2	LEMD2	CTRCT42|LEM2|MARUPS|NET25|dJ482C21.1	LEM domain nuclear envelope protein 2
204808_s_at	-0.822758	1.66e-05	0.000682	-5.47793	2.9784	TMEM5	transmembrane protein 5	#N/A	#N/A	#N/A
236050_at	0.743028	1.67e-05	0.000683	5.47655	2.97517	LMNTD2	lamin tail domain containing 2	LMNTD2	C11orf35	lamin tail domain containing 2
203062_s_at	0.824916	1.67e-05	0.000683	5.47636	2.97472	MDC1	mediator of DNA damage checkpoint 1	MDC1	NFBD1	mediator of DNA damage checkpoint 1
213737_x_at	0.732089	1.67e-05	0.000683	5.47616	2.97425	GOLGA8N	golgin A8 family member N	GOLGA8N	GOLGA8R	golgin A8 family member N
214585_s_at	0.570743	1.67e-05	0.000683	5.47594	2.97373	VPS52	VPS52, GARP complex subunit	VPS52	ARE1|SAC2|SACM2L|dJ1033B10.5	VPS52 subunit of GARP complex
201652_at	-0.638328	1.67e-05	0.000683	-5.47567	2.97311	COPS5	COP9 signalosome subunit 5	COPS5	CSN5|JAB1|MOV-34|SGN5	COP9 signalosome subunit 5
242707_at	1.74135	1.67e-05	0.000683	5.47559	2.97293	MED23	mediator complex subunit 23	MED23	ARC130|CRSP130|CRSP133|CRSP3|DRIP130|MRT18|SUR-2|SUR2	mediator complex subunit 23
209078_s_at	-0.734098	1.68e-05	0.000687	-5.47234	2.96533	TXN2	thioredoxin 2	TXN2	COXPD29|MT-TRX|MTRX|TRX2|TXN	thioredoxin 2
226048_at	0.89021	1.69e-05	0.000688	5.47152	2.9634	MAPK8	mitogen-activated protein kinase 8	MAPK8	JNK|JNK-46|JNK1|JNK1A2|JNK21B1/2|PRKM8|SAPK1|SAPK1c	mitogen-activated protein kinase 8
221914_at	2.67523	1.69e-05	0.00069	5.47035	2.96067	SYN1	synapsin I	SYN1	EPILX|EPILX1|MRX50|SYN1a|SYN1b|SYNI	synapsin I
200813_s_at	0.98853	1.69e-05	0.00069	5.46962	2.95897	PAFAH1B1	platelet activating factor acetylhydrolase 1b regulatory subunit 1	PAFAH1B1	LIS1|LIS2|MDCR|MDS|NudF|PAFAH	platelet activating factor acetylhydrolase 1b regulatory subunit 1
220864_s_at	-0.648504	1.7e-05	0.000694	-5.4672	2.9533	NDUFA13	NADH:ubiquinone oxidoreductase subunit A13	NDUFA13	B16.6|CDA016|CGI-39|GRIM-19|GRIM19|MC1DN28	NADH:ubiquinone oxidoreductase subunit A13
212740_at	0.518161	1.73e-05	0.000706	5.45965	2.93565	PIK3R4	phosphoinositide-3-kinase regulatory subunit 4	PIK3R4	VPS15|p150	phosphoinositide-3-kinase regulatory subunit 4
1554471_a_at	0.795199	1.74e-05	0.000706	5.45944	2.93514	ANKRD13C	ankyrin repeat domain 13C	ANKRD13C	dJ677H15.3	ankyrin repeat domain 13C
239505_at	1.12922	1.74e-05	0.000707	5.45795	2.93165			#N/A	#N/A	#N/A
213271_s_at	0.639531	1.74e-05	0.000707	5.45783	2.93138	DOPEY1	dopey family member 1	#N/A	#N/A	#N/A
240014_at	2.02262	1.74e-05	0.000707	5.45755	2.93072	POLR2J4	RNA polymerase II subunit J4, pseudogene	POLR2J4	RPB11-phi	RNA polymerase II subunit J4 (pseudogene)
214882_s_at	0.597054	1.74e-05	0.000707	5.45751	2.93063	MIR636///SRSF2	microRNA 636///serine and arginine rich splicing factor 2	MIR636	MIRN636|hsa-mir-636	microRNA 636
201088_at	0.649897	1.74e-05	0.000707	5.45731	2.93015	KPNA2	karyopherin subunit alpha 2	KPNA2	IPOA1|PTAC58|QIP2|RCH1|SRP1-alpha|SRP1alpha	karyopherin subunit alpha 2
222601_at	0.626551	1.75e-05	0.000707	5.45662	2.92854	UBA6	ubiquitin like modifier activating enzyme 6	UBA6	E1-L2|MOP-4|UBE1L2	ubiquitin like modifier activating enzyme 6
222992_s_at	-0.555794	1.75e-05	0.000708	-5.45582	2.92667	NDUFB9	NADH:ubiquinone oxidoreductase subunit B9	NDUFB9	B22|CI-B22|LYRM3|MC1DN24|UQOR22	NADH:ubiquinone oxidoreductase subunit B9
212507_at	0.613223	1.75e-05	0.000709	5.4553	2.92545	TMEM131	transmembrane protein 131	TMEM131	CC28|PRO1048|RW1|YR-23	transmembrane protein 131
227861_at	0.733713	1.76e-05	0.000709	5.45445	2.92346	TMEM161B	transmembrane protein 161B	TMEM161B	FLB3342|PRO1313	transmembrane protein 161B
211752_s_at	-0.816342	1.76e-05	0.000709	-5.45402	2.92247	NDUFS7	NADH:ubiquinone oxidoreductase core subunit S7	NDUFS7	CI-20|CI-20KD|MC1DN3|MY017|PSST	NADH:ubiquinone oxidoreductase core subunit S7
232057_at	-0.90356	1.76e-05	0.000709	-5.454	2.92242	SLC7A6OS	solute carrier family 7 member 6 opposite strand	SLC7A6OS	EPM12|Iwr1	solute carrier family 7 member 6 opposite strand
226453_at	-0.916464	1.77e-05	0.000712	-5.45186	2.91741	RNASEH2C	ribonuclease H2 subunit C	RNASEH2C	AGS3|AYP1	ribonuclease H2 subunit C
211025_x_at	-0.64168	1.77e-05	0.000714	-5.45059	2.91443	COX5B	cytochrome c oxidase subunit 5B	COX5B	COXVB	cytochrome c oxidase subunit 5B
227924_at	0.828896	1.77e-05	0.000714	5.45053	2.91429	INO80D	INO80 complex subunit D	INO80D	-	INO80 complex subunit D
242408_at	-1.15516	1.78e-05	0.000715	-5.44924	2.91128	STYX	serine/threonine/tyrosine interacting protein	STYX	-	serine/threonine/tyrosine interacting protein
1558014_s_at	1.64428	1.79e-05	0.000719	5.4467	2.90534	FAR1	fatty acyl-CoA reductase 1	FAR1	CSPSD|MLSTD2|PFCRD|SDR10E1	fatty acyl-CoA reductase 1
204909_at	-0.966737	1.79e-05	0.000719	-5.44623	2.90422	DDX6	DEAD-box helicase 6	DDX6	HLR2|IDDILF|P54|RCK|Rck/p54	DEAD-box helicase 6
224319_s_at	-0.94593	1.79e-05	0.00072	-5.44536	2.9022	MIEF1	mitochondrial elongation factor 1	MIEF1	AltMIEF1|D3A|HSU79252|L0R8F8|MID51|MIEF1-MP|OPA14|SMCR7L|dJ1104E15.3	mitochondrial elongation factor 1
225593_at	-0.931682	1.8e-05	0.000723	-5.44371	2.89832	LSM10	LSM10, U7 small nuclear RNA associated	LSM10	MST074|MSTP074	LSM10, U7 small nuclear RNA associated
208644_at	-0.907062	1.8e-05	0.000723	-5.44331	2.8974	PARP1	poly(ADP-ribose) polymerase 1	PARP1	ADPRT|ADPRT 1|ADPRT1|ARTD1|PARP|PARP-1|PARS|PPOL|Poly-PARP|pADPRT-1	poly(ADP-ribose) polymerase 1
229433_at	0.842138	1.81e-05	0.000724	5.4426	2.89573	RBM26	RNA binding motif protein 26	RBM26	ARRS2|C13orf10|PPP1R132|PRO1777|SE70-2|ZC3H17	RNA binding motif protein 26
229322_at	-0.688086	1.81e-05	0.000724	-5.44211	2.89459	PPP2R5E	protein phosphatase 2 regulatory subunit B'epsilon	PPP2R5E	B56E|B56epsilon	protein phosphatase 2 regulatory subunit B'epsilon
200805_at	-0.909022	1.82e-05	0.000728	-5.43965	2.88882	LMAN2	lectin, mannose binding 2	LMAN2	C5orf8|GP36B|VIP36	lectin, mannose binding 2
228903_at	2.44468	1.82e-05	0.000728	5.43932	2.88806	CES4A	carboxylesterase 4A	CES4A	CES6|CES8	carboxylesterase 4A
201562_s_at	-0.944219	1.83e-05	0.000729	-5.43812	2.88524	SORD	sorbitol dehydrogenase	SORD	HEL-S-95n|HMNR8|RDH|SDH|SORD1|SORDD|XDH	sorbitol dehydrogenase
227027_at	0.614291	1.84e-05	0.000735	5.43443	2.87661	GFPT1	glutamine--fructose-6-phosphate transaminase 1	GFPT1	CMS12|CMSTA1|GFA|GFAT|GFAT 1|GFAT1|GFAT1m|GFPT|GFPT1L|MSLG	glutamine--fructose-6-phosphate transaminase 1
209080_x_at	-0.547899	1.84e-05	0.000735	-5.43405	2.8757	GLRX3	glutaredoxin 3	GLRX3	GLRX4|GRX3|GRX4|PICOT|TXNL2|TXNL3	glutaredoxin 3
216266_s_at	0.786498	1.85e-05	0.000736	5.43332	2.87399	ARFGEF1	ADP ribosylation factor guanine nucleotide exchange factor 1	ARFGEF1	ARFGEP1|BIG1|DEDISB|P200	ADP ribosylation factor guanine nucleotide exchange factor 1
202840_at	-0.674894	1.86e-05	0.00074	-5.43064	2.86772	TAF15	TATA-box binding protein associated factor 15	TAF15	Npl3|RBP56|TAF2N|TAFII68	TATA-box binding protein associated factor 15
224395_s_at	-0.551564	1.87e-05	0.000742	-5.4291	2.86413	RNF7	ring finger protein 7	RNF7	CKBBP1|ROC2|SAG|rbx2	ring finger protein 7
218163_at	-0.805433	1.87e-05	0.000744	-5.42811	2.86181	MCTS1	MCTS1, re-initiation and release factor	MCTS1	IMD118|MCT-1|MCT1	MCTS1 re-initiation and release factor
211304_x_at	1.4365	1.88e-05	0.000747	5.42606	2.85699	KCNJ5	potassium voltage-gated channel subfamily J member 5	KCNJ5	CIR|GIRK4|KATP1|KIR3.4|LQT13	potassium inwardly rectifying channel subfamily J member 5
210616_s_at	-0.543434	1.88e-05	0.000747	-5.42539	2.85543	SEC31A	SEC31 homolog A, COPII coat complex component	SEC31A	ABP125|ABP130|HPBKS|HSPC275|HSPC334|NEDSOSB|SEC31L1	SEC31 homolog A, COPII coat complex component
1568941_a_at	-1.74196	1.89e-05	0.000751	-5.42307	2.84999	HNRNPC	heterogeneous nuclear ribonucleoprotein C (C1/C2)	HNRNPC	C1|C2|HNRNP|HNRPC|MRD74|SNRPC	heterogeneous nuclear ribonucleoprotein C
1557512_at	-1.1823	1.9e-05	0.000752	-5.42215	2.84784			#N/A	#N/A	#N/A
218354_at	-0.714401	1.9e-05	0.000752	-5.42176	2.84692	TRAPPC2L	trafficking protein particle complex 2 like	TRAPPC2L	HSPC176|PERRB	trafficking protein particle complex subunit 2L
1316_at	-1.11846	1.92e-05	0.000758	-5.41803	2.83818	THRA	thyroid hormone receptor, alpha	THRA	AR7|CHNG6|EAR7|ERB-T-1|ERBA|ERBA1|NR1A1|THRA1|THRA2|THRalpha|THRalpha1|THRalpha2|TRalpha|TRalpha1|TRalpha2|c-ERBA-1|c-erbA	thyroid hormone receptor alpha
1553304_at	-0.979917	1.92e-05	0.000758	-5.41786	2.83779	LSM14B	LSM family member 14B	LSM14B	C20orf40|FAM61B|FT005|LSM13|RAP55B|bA11M20.3	LSM family member 14B
201441_at	-0.58777	1.92e-05	0.000759	-5.41737	2.83663	COX6B1	cytochrome c oxidase subunit 6B1	COX6B1	COX6B|COXG|COXVIb1|MC4DN7	cytochrome c oxidase subunit 6B1
209165_at	-0.64744	1.93e-05	0.000762	-5.41535	2.83191	AATF	apoptosis antagonizing transcription factor	AATF	BFR2|CHE-1|CHE1|DED	apoptosis antagonizing transcription factor
209513_s_at	-0.794453	1.93e-05	0.000763	-5.41409	2.82894	HSDL2	hydroxysteroid dehydrogenase like 2	HSDL2	C9orf99|SDR13C1	hydroxysteroid dehydrogenase like 2
226024_at	-0.604099	1.94e-05	0.000763	-5.41374	2.82813	COMMD1	copper metabolism domain containing 1	COMMD1	C2orf5|MURR1	copper metabolism domain containing 1
203252_at	-0.990127	1.95e-05	0.000769	-5.41028	2.82002	CDK2AP2	cyclin dependent kinase 2 associated protein 2	CDK2AP2	DOC-1R|DOC1R|p14	cyclin dependent kinase 2 associated protein 2
208895_s_at	-0.669591	1.95e-05	0.000769	-5.41018	2.81978	DDX18	DEAD-box helicase 18	DDX18	Has1|MrDb	DEAD-box helicase 18
225403_at	-0.74958	1.96e-05	0.00077	-5.40927	2.81766	RPP25L	ribonuclease P/MRP subunit p25 like	RPP25L	C9orf23|bA296L22.5	ribonuclease P/MRP subunit p25 like
235493_at	1.13902	1.97e-05	0.000775	5.40627	2.81063			#N/A	#N/A	#N/A
202641_at	-0.862035	1.97e-05	0.000776	-5.40538	2.80854	ARL3	ADP ribosylation factor like GTPase 3	ARL3	ARFL3|JBTS35|RP83	ADP ribosylation factor like GTPase 3
213272_s_at	-0.882086	1.98e-05	0.000776	-5.40484	2.80727	TMEM159	transmembrane protein 159	#N/A	#N/A	#N/A
222630_at	0.852784	1.98e-05	0.000776	5.40476	2.80707	RFX7	regulatory factor X7	RFX7	MRD71|RFXDC2	regulatory factor X7
235473_at	1.01701	1.98e-05	0.000776	5.40442	2.80629			#N/A	#N/A	#N/A
241155_at	-2.36917	1.98e-05	0.000778	-5.4033	2.80365			#N/A	#N/A	#N/A
206580_s_at	0.834955	1.99e-05	0.00078	5.40201	2.80064	EFEMP2	EGF containing fibulin like extracellular matrix protein 2	EFEMP2	ARCL1B|FBLN4|MBP1|UPH1	EGF containing fibulin extracellular matrix protein 2
212218_s_at	1.03252	2e-05	0.000783	5.40014	2.79626	FASN	fatty acid synthase	FASN	FAS|OA-519|SDR27X1	fatty acid synthase
218396_at	0.576751	2.02e-05	0.000788	5.39675	2.78831	VPS13C	vacuolar protein sorting 13 homolog C	VPS13C	BLTP5C|PARK23	vacuolar protein sorting 13 homolog C
226626_at	0.692173	2.02e-05	0.000791	5.39486	2.78387	THOC2	THO complex 2	THOC2	CXorf3|MRX12|MRX35|THO2|XLID12|dJ506G2.1|hTREX120	THO complex subunit 2
214383_x_at	-0.986607	2.03e-05	0.000792	-5.39443	2.78287	KLHDC3	kelch domain containing 3	KLHDC3	PEAS|dJ20C7.3	kelch domain containing 3
231833_at	0.632096	2.05e-05	0.0008	5.3897	2.77177	RBM33	RNA binding motif protein 33	RBM33	PRR8	RNA binding motif protein 33
201773_at	0.659292	2.05e-05	0.000801	5.38896	2.77003	ADNP	activity dependent neuroprotector homeobox	ADNP	ADNP1|HVDAS|MRD28	activity dependent neuroprotector homeobox
202487_s_at	-0.584858	2.06e-05	0.000801	-5.38845	2.76884	H2AFV	H2A histone family member V	#N/A	#N/A	#N/A
203106_s_at	1.06184	2.06e-05	0.000801	5.3883	2.76848	VPS41	VPS41, HOPS complex subunit	VPS41	HVPS41|HVSP41|SCAR29|hVps41p	VPS41 subunit of HOPS complex
225746_at	-1.16833	2.07e-05	0.000805	-5.38586	2.76276	RAB11FIP4	RAB11 family interacting protein 4	RAB11FIP4	FIP4-Rab11|RAB11-FIP4	RAB11 family interacting protein 4
209482_at	-0.744974	2.08e-05	0.00081	-5.38324	2.75662	POP7	POP7 homolog, ribonuclease P/MRP subunit	POP7	0610037N12Rik|RPP2|RPP20	POP7 homolog, ribonuclease P/MRP subunit
205545_x_at	-0.538981	2.09e-05	0.000813	-5.3809	2.75113	DNAJC8	DnaJ heat shock protein family (Hsp40) member C8	DNAJC8	HSPC331|SPF31	DnaJ heat shock protein family (Hsp40) member C8
213048_s_at	-0.734358	2.09e-05	0.000813	-5.38067	2.75059	SET	SET nuclear proto-oncogene	SET	2PP2A|I2PP2A|IGAAD|IPP2A2|MRD58|PHAPII|TAF-I|TAF-IBETA	SET nuclear proto-oncogene
207624_s_at	1.03458	2.1e-05	0.000814	5.38001	2.74904	RPGR	retinitis pigmentosa GTPase regulator	RPGR	COD1|CORDX1|CRD|PCDX|RP15|RP3|XLRP3|orf15	retinitis pigmentosa GTPase regulator
1569973_at	1.07729	2.1e-05	0.000814	5.37941	2.74764	SEPT7P2	septin 7 pseudogene 2	#N/A	#N/A	#N/A
214002_at	1.46967	2.1e-05	0.000814	5.37937	2.74755	MYL6	myosin light chain 6	MYL6	ESMLC|LC17|LC17-GI|LC17-NM|LC17A|LC17B|MLC-3|MLC1SM|MLC3NM|MLC3SM	myosin light chain 6
1554690_a_at	-0.665577	2.11e-05	0.000817	-5.3777	2.74361	TACC1	transforming acidic coiled-coil containing protein 1	TACC1	Ga55	transforming acidic coiled-coil containing protein 1
227093_at	1.13391	2.11e-05	0.000817	5.37747	2.74308	USP36	ubiquitin specific peptidase 36	USP36	DUB1	ubiquitin specific peptidase 36
201723_s_at	-0.642032	2.12e-05	0.000818	-5.37658	2.74099	GALNT1	polypeptide N-acetylgalactosaminyltransferase 1	GALNT1	GALNAC-T1	polypeptide N-acetylgalactosaminyltransferase 1
212641_at	-1.92361	2.12e-05	0.000818	-5.37652	2.74086	HIVEP2	human immunodeficiency virus type I enhancer binding protein 2	HIVEP2	HIV-EP2|MBP-2|MIBP1|MRD43|SHN2|ZAS2|ZNF40B	HIVEP zinc finger 2
224943_at	-0.940733	2.12e-05	0.000818	-5.3762	2.74011	BTBD7	BTB domain containing 7	BTBD7	FUP1	BTB domain containing 7
1557581_x_at	-0.954879	2.12e-05	0.000818	-5.37581	2.73919			#N/A	#N/A	#N/A
228566_at	0.90375	2.12e-05	0.000818	5.37549	2.73844	RPRD1A	regulation of nuclear pre-mRNA domain containing 1A	RPRD1A	HsT3101|P15RS	regulation of nuclear pre-mRNA domain containing 1A
209055_s_at	-0.875787	2.13e-05	0.00082	-5.37412	2.73522	CDC5L	cell division cycle 5 like	CDC5L	CDC5|CDC5-LIKE|CEF1|PCDC5RP|dJ319D22.1	cell division cycle 5 like
222540_s_at	-1.00305	2.13e-05	0.00082	-5.3736	2.73401	RSF1	remodeling and spacing factor 1	RSF1	HBXAP|RSF-1|XAP8|p325	remodeling and spacing factor 1
210004_at	3.81748	2.14e-05	0.000823	5.37215	2.7306	OLR1	oxidized low density lipoprotein receptor 1	OLR1	CLEC8A|LOX1|LOXIN|SCARE1|SLOX1	oxidized low density lipoprotein receptor 1
222532_at	-0.872528	2.14e-05	0.000824	-5.37118	2.72831	SRPRB	SRP receptor beta subunit	SRPRB	APMCF1|SR-beta	SRP receptor subunit beta
201370_s_at	0.863129	2.15e-05	0.000824	5.37069	2.72716	CUL3	cullin 3	CUL3	CUL-3|NEDAUS|PHA2E	cullin 3
1560434_x_at	0.861588	2.16e-05	0.000827	5.36884	2.72283	CLTA	clathrin light chain A	CLTA	LCA	clathrin light chain A
200597_at	0.802407	2.18e-05	0.000835	5.36487	2.71352	EIF3A	eukaryotic translation initiation factor 3 subunit A	EIF3A	EIF3|EIF3S10|P167|TIF32|eIF3-p170|eIF3-theta|p180|p185	eukaryotic translation initiation factor 3 subunit A
224678_at	0.777148	2.18e-05	0.000835	5.3647	2.71311	RALGAPB	Ral GTPase activating protein non-catalytic beta subunit	RALGAPB	KIAA1219|RalGAPbeta	Ral GTPase activating protein non-catalytic subunit beta
209795_at	0.740402	2.18e-05	0.000836	5.36356	2.71044	CD69	CD69 molecule	CD69	AIM|BL-AC/P26|CLEC2C|EA1|GP32/28|MLR-3	CD69 molecule
203582_s_at	-0.680481	2.19e-05	0.00084	-5.36162	2.70588	SPHAR///RAB4A	S-phase response (cyclin related)///RAB4A, member RAS oncogene family	#N/A	#N/A	#N/A
224866_at	0.971181	2.2e-05	0.000843	5.35955	2.70103	FAR1	fatty acyl-CoA reductase 1	FAR1	CSPSD|MLSTD2|PFCRD|SDR10E1	fatty acyl-CoA reductase 1
209780_at	0.758571	2.21e-05	0.000847	5.35755	2.69633	PHTF2	putative homeodomain transcription factor 2	PHTF2	-	putative homeodomain transcription factor 2
218074_at	-0.625105	2.22e-05	0.000848	-5.35644	2.69372	FAM96B	family with sequence similarity 96 member B	#N/A	#N/A	#N/A
200812_at	-0.726276	2.22e-05	0.000848	-5.3564	2.69363	CCT7	chaperonin containing TCP1 subunit 7	CCT7	CCTETA|CCTH|NIP7-1|TCP1ETA	chaperonin containing TCP1 subunit 7
201544_x_at	-0.473928	2.23e-05	0.00085	-5.35516	2.69071	BCL2L2-PABPN1///PABPN1///BCL2L2	BCL2L2-PABPN1 readthrough///poly(A) binding protein nuclear 1///BCL2 like 2	BCL2L2-PABPN1	-	BCL2L2-PABPN1 readthrough
201878_at	0.740009	2.23e-05	0.00085	5.35451	2.68919	ARIH1	ariadne RBR E3 ubiquitin protein ligase 1	ARIH1	ARI|HARI|HHARI|UBCH7BP	ariadne RBR E3 ubiquitin protein ligase 1
201712_s_at	1.37314	2.24e-05	0.000852	5.35322	2.68617	RANBP2	RAN binding protein 2	RANBP2	ADANE|ANE1|IIAE3|NUP358|TRP1|TRP2	RAN binding protein 2
211137_s_at	0.673893	2.25e-05	0.000858	5.35043	2.67961	ATP2C1	ATPase secretory pathway Ca2+ transporting 1	ATP2C1	ATP2C1A|BCPM|HHD|PMR1|SPCA1|hSPCA1	ATPase secretory pathway Ca2+ transporting 1
203686_at	-0.676455	2.26e-05	0.000859	-5.34927	2.67689	MPG	N-methylpurine DNA glycosylase	MPG	AAG|ADPG|APNG|CRA36.1|MDG|Mid1|PIG11|PIG16|anpg	N-methylpurine DNA glycosylase
1556356_at	2.23397	2.26e-05	0.00086	5.34842	2.67489	ERICH1	glutamate rich 1	ERICH1	HSPC319	glutamate rich 1
213225_at	0.681427	2.27e-05	0.000863	5.34656	2.67051	PPM1B	protein phosphatase, Mg2+/Mn2+ dependent 1B	PPM1B	PP2C-beta|PP2C-beta-X|PP2CB|PP2CBETA|PPC2BETAX	protein phosphatase, Mg2+/Mn2+ dependent 1B
220954_s_at	0.757852	2.27e-05	0.000863	5.3465	2.67038	MIR6840///STAG3L5P-PVRIG2P-PILRB///PILRB	microRNA 6840///STAG3L5P-PVRIG2P-PILRB readthrough///paired immunoglobin-like type 2 receptor beta	MIR6840	hsa-mir-6840	microRNA 6840
200754_x_at	0.567017	2.28e-05	0.000864	5.34599	2.66919	MIR636///SRSF2	microRNA 636///serine and arginine rich splicing factor 2	MIR636	MIRN636|hsa-mir-636	microRNA 636
201663_s_at	0.845001	2.29e-05	0.000869	5.34335	2.66297	SMC4	structural maintenance of chromosomes 4	SMC4	CAP-C|CAPC|SMC-4|SMC4L1	structural maintenance of chromosomes 4
202209_at	-0.599751	2.3e-05	0.00087	-5.34243	2.66083	LSM3	LSM3 homolog, U6 small nuclear RNA and mRNA degradation associated	LSM3	SMX4|USS2|YLR438C	LSM3 homolog, U6 small nuclear RNA and mRNA degradation associated
221677_s_at	0.705768	2.3e-05	0.000871	5.34143	2.65847	DONSON	downstream neighbor of SON	DONSON	B17|C21orf60|MIMIS|MISSLA	DNA replication fork stabilization factor DONSON
227964_at	-0.613167	2.3e-05	0.000871	-5.34102	2.65751	FRMD8	FERM domain containing 8	FRMD8	FKSG44|iTAP	FERM domain containing 8
227698_s_at	-0.848287	2.3e-05	0.000871	-5.34086	2.65713	RAB40C	RAB40C, member RAS oncogene family	RAB40C	RARL|RASL8C	RAB40C, member RAS oncogene family
212356_at	0.899367	2.32e-05	0.000875	5.33857	2.65176	KHNYN	KH and NYN domain containing	KHNYN	KIAA0323	KH and NYN domain containing
230579_at	-1.50451	2.32e-05	0.000875	-5.33847	2.65153	LOC728705///TMEM263	uncharacterized LOC728705///transmembrane protein 263	#N/A	#N/A	#N/A
230352_at	-1.05386	2.32e-05	0.000876	-5.33756	2.64939	PRPS2	phosphoribosyl pyrophosphate synthetase 2	PRPS2	PRSII	phosphoribosyl pyrophosphate synthetase 2
201577_at	-0.899981	2.33e-05	0.000877	-5.33694	2.64793	NME1	NME/NM23 nucleoside diphosphate kinase 1	NME1	AWD|GAAD|NB|NBS|NDKA|NDPK-A|NDPKA|NM23|NM23-H1	NME/NM23 nucleoside diphosphate kinase 1
240207_at	1.7824	2.34e-05	0.00088	5.33528	2.64402			#N/A	#N/A	#N/A
203907_s_at	0.687166	2.34e-05	0.000881	5.33443	2.64203	IQSEC1	IQ motif and Sec7 domain 1	IQSEC1	ARF-GEP100|ARFGEP100|BRAG2|GEP100|IDDSSBA	IQ motif and Sec7 domain ArfGEF 1
238781_at	0.853317	2.34e-05	0.000881	5.33434	2.64182	SREK1	splicing regulatory glutamic acid and lysine rich protein 1	SREK1	SFRS12|SRrp508|SRrp86	splicing regulatory glutamic acid and lysine rich protein 1
1554352_s_at	0.927433	2.34e-05	0.000881	5.33402	2.64107	DENND4A	DENN domain containing 4A	DENND4A	IRLB|MYCPBP	DENN domain containing 4A
203839_s_at	0.609277	2.35e-05	0.000883	5.33283	2.63827	TNK2	tyrosine kinase non receptor 2	TNK2	ACK|ACK-1|ACK1|p21cdc42Hs	tyrosine kinase non receptor 2
209385_s_at	-0.989341	2.38e-05	0.000893	-5.32744	2.6256	PROSC	proline synthetase cotranscribed homolog (bacterial)	#N/A	#N/A	#N/A
219437_s_at	-0.849328	2.38e-05	0.000893	-5.32739	2.62549	ANKRD11	ankyrin repeat domain 11	ANKRD11	ANCO-1|ANCO1|LZ16|T13	ankyrin repeat domain containing 11
223095_at	-1.283	2.38e-05	0.000894	-5.32682	2.62414	MARVELD1	MARVEL domain containing 1	MARVELD1	GB14|MARVD1|MRVLDC1|bA548K23.8	MARVEL domain containing 1
205530_at	0.695562	2.39e-05	0.000895	5.32612	2.62251	ETFDH	electron transfer flavoprotein dehydrogenase	ETFDH	ETFQO|MADD	electron transfer flavoprotein dehydrogenase
201119_s_at	-0.571351	2.39e-05	0.000896	-5.3254	2.62082	COX8A	cytochrome c oxidase subunit 8A	COX8A	COX|COX8|COX8-2|COX8L|MC4DN15|VIII|VIII-L	cytochrome c oxidase subunit 8A
218069_at	-0.754836	2.4e-05	0.000899	-5.32328	2.61582	DCTPP1	dCTP pyrophosphatase 1	DCTPP1	CDA03|RS21C6|XTP3TPA	dCTP pyrophosphatase 1
209583_s_at	1.36051	2.41e-05	0.000899	5.32299	2.61515	CD200	CD200 molecule	CD200	MOX1|MOX2|MRC|OX-2	CD200 molecule
215269_at	1.21264	2.41e-05	0.000899	5.32283	2.61478	TRAPPC10	trafficking protein particle complex 10	TRAPPC10	EHOC-1|EHOC1|GT334|NEDMISS|TMEM1|TRS130|TRS30	trafficking protein particle complex subunit 10
200042_at	-0.579525	2.41e-05	0.000899	-5.32258	2.61417	RTCB	RNA 2',3'-cyclic phosphate and 5'-OH ligase	RTCB	C22orf28|DJ149A16.6|FAAP|HSPC117	RNA 2',3'-cyclic phosphate and 5'-OH ligase
1556911_at	0.894181	2.41e-05	0.000899	5.32244	2.61386	ALMS1-IT1	ALMS1 intronic transcript 1	ALMS1-IT1	-	ALMS1 intronic transcript 1
208909_at	-0.506855	2.43e-05	0.000908	-5.31801	2.60345	UQCRFS1	ubiquinol-cytochrome c reductase, Rieske iron-sulfur polypeptide 1	UQCRFS1	MC3DN10|RIP1|RIS1|RISP|UQCR5	ubiquinol-cytochrome c reductase, Rieske iron-sulfur polypeptide 1
236832_at	0.921329	2.44e-05	0.000908	5.31751	2.60226	ADCY10P1	adenylate cyclase 10, soluble pseudogene 1	ADCY10P1	-	ADCY10 pseudogene 1
225870_s_at	-0.999664	2.44e-05	0.000909	-5.31708	2.60126	TRAPPC5	trafficking protein particle complex 5	TRAPPC5	TRS31	trafficking protein particle complex subunit 5
227073_at	0.871004	2.44e-05	0.000909	5.31689	2.60081	MAP3K2	mitogen-activated protein kinase kinase kinase 2	MAP3K2	MEKK2|MEKK2B	mitogen-activated protein kinase kinase kinase 2
223413_s_at	-0.815166	2.44e-05	0.000909	-5.31661	2.60016	LYAR	Ly1 antibody reactive	LYAR	ZC2HC2|ZLYAR	Ly1 antibody reactive
203497_at	-0.643309	2.45e-05	0.00091	-5.31578	2.5982	MED1	mediator complex subunit 1	MED1	CRSP1|CRSP200|DRIP205|DRIP230|PBP|PPARBP|PPARGBP|RB18A|TRAP220|TRIP2	mediator complex subunit 1
221569_at	1.20654	2.45e-05	0.00091	5.31507	2.59652	AHI1	Abelson helper integration site 1	AHI1	AHI-1|JBTS3|ORF1|dJ71N10.1	Abelson helper integration site 1
207621_s_at	-0.618742	2.45e-05	0.00091	-5.31472	2.59571	PEMT	phosphatidylethanolamine N-methyltransferase	PEMT	PEAMT|PEMPT|PEMT2|PLMT|PNMT	phosphatidylethanolamine N-methyltransferase
228613_at	0.933004	2.45e-05	0.00091	5.31466	2.59557	RAB11FIP3	RAB11 family interacting protein 3	RAB11FIP3	CART1|FIP3|FIP3-Rab11|Rab11-FIP3	RAB11 family interacting protein 3
227638_at	0.650126	2.45e-05	0.00091	5.31459	2.59539	EPG5	ectopic P-granules autophagy protein 5 homolog	EPG5	HEEW1|KIAA1632|VICIS	ectopic P-granules 5 autophagy tethering factor
241408_at	1.10344	2.46e-05	0.00091	5.31409	2.59422	CRIPAK	cysteine rich PAK1 inhibitor	#N/A	#N/A	#N/A
222467_s_at	0.54231	2.47e-05	0.000913	5.31262	2.59076	PPP6R3	protein phosphatase 6 regulatory subunit 3	PPP6R3	C11orf23|PP6R3|SAP190|SAPL|SAPLa|SAPS3	protein phosphatase 6 regulatory subunit 3
214867_at	0.824985	2.47e-05	0.000913	5.31198	2.58927	ZSWIM8-AS1///NDST2	ZSWIM8 antisense RNA 1///N-deacetylase and N-sulfotransferase 2	ZSWIM8-AS1	-	ZSWIM8 antisense RNA 1
214118_x_at	0.789075	2.47e-05	0.000913	5.31192	2.58912	PCM1	pericentriolar material 1	PCM1	PTC4|RET/PCM-1	pericentriolar material 1
1557737_s_at	-1.21457	2.48e-05	0.000917	-5.31001	2.58463	NKTR	natural killer cell triggering receptor	NKTR	CypNK|p104	natural killer cell triggering receptor
217898_at	-0.632838	2.49e-05	0.000917	-5.30938	2.58314	EMC7	ER membrane protein complex subunit 7	EMC7	C11orf3|C15orf24|HT022|ORF1-FL1	ER membrane protein complex subunit 7
218213_s_at	-0.568551	2.49e-05	0.000917	-5.30934	2.58306	TMEM258	transmembrane protein 258	TMEM258	C11orf10|Kud|Kuduk	transmembrane protein 258
211317_s_at	-0.92008	2.49e-05	0.000917	-5.30887	2.58196	CFLAR	CASP8 and FADD like apoptosis regulator	CFLAR	CASH|CASP8AP1|CLARP|Casper|FLAME|FLAME-1|FLAME1|FLIP|I-FLICE|MRIT|c-FLIP|c-FLIPL|c-FLIPR|c-FLIPS|cFLIP	CASP8 and FADD like apoptosis regulator
223133_at	-0.629804	2.49e-05	0.000917	-5.30871	2.58159	TMEM14B	transmembrane protein 14B	TMEM14B	-	transmembrane protein 14B
229871_at	0.85541	2.51e-05	0.000924	5.30547	2.57395	SAMD4B	sterile alpha motif domain containing 4B	SAMD4B	SMGB|Smaug2	sterile alpha motif domain containing 4B
233487_s_at	-2.40878	2.52e-05	0.000928	-5.30321	2.56864	LRRC8A	leucine rich repeat containing 8 family member A	LRRC8A	AGM5|HsLRRC8A|LRRC8|SWELL1	leucine rich repeat containing 8 VRAC subunit A
208922_s_at	0.744555	2.52e-05	0.000928	5.30311	2.5684	NXF1	nuclear RNA export factor 1	NXF1	MEX67|TAP	nuclear RNA export factor 1
202170_s_at	-0.632596	2.54e-05	0.000931	-5.30105	2.56356	AASDHPPT	aminoadipate-semialdehyde dehydrogenase-phosphopantetheinyl transferase	AASDHPPT	AASD-PPT|ACPS|CGI-80|LYS2|LYS5	aminoadipate-semialdehyde dehydrogenase-phosphopantetheinyl transferase
224580_at	-1.0046	2.54e-05	0.000931	-5.30065	2.56262	SLC38A1	solute carrier family 38 member 1	SLC38A1	ATA1|NAT2|SAT1|SNAT1	solute carrier family 38 member 1
238231_at	1.03955	2.54e-05	0.000931	5.30049	2.56223	NFYC	nuclear transcription factor Y subunit gamma	NFYC	CBF-C|CBFC|H1TF2A|HAP5|HSM|NF-YC	nuclear transcription factor Y subunit gamma
208947_s_at	-0.742032	2.54e-05	0.000931	-5.30033	2.56187	UPF1	UPF1, RNA helicase and ATPase	UPF1	HUPF1|NORF1|RENT1|UTF|pNORF1|smg-2	UPF1 RNA helicase and ATPase
207688_s_at	0.638611	2.55e-05	0.000933	5.29947	2.55985	INHBC	inhibin beta C subunit	INHBC	IHBC	inhibin subunit beta C
244780_at	-2.92514	2.56e-05	0.000938	-5.2967	2.55333	SGPP2	sphingosine-1-phosphate phosphatase 2	SGPP2	SPP2|SPPase2	sphingosine-1-phosphate phosphatase 2
202535_at	-0.847995	2.56e-05	0.000939	-5.29628	2.55234	FADD	Fas associated via death domain	FADD	GIG3|IMD90|MORT1	Fas associated via death domain
224504_s_at	0.569002	2.57e-05	0.000939	5.29605	2.55181	BUD13	BUD13 homolog	BUD13	Cwc26|fSAP71	BUD13 homolog
227591_at	0.859248	2.57e-05	0.000939	5.29575	2.5511	SH3BP5-AS1	SH3BP5 antisense RNA 1	SH3BP5-AS1	-	SH3BP5 antisense RNA 1
1558028_x_at	-1.25433	2.57e-05	0.000939	-5.29503	2.54939	NORAD	non-coding RNA activated by DNA damage	NORAD	LINC00657	non-coding RNA activated by DNA damage
210556_at	-1.1531	2.57e-05	0.000939	-5.29487	2.54902	NFATC3	nuclear factor of activated T-cells 3	NFATC3	NF-AT4c|NFAT4|NFATX|n339260	nuclear factor of activated T cells 3
210988_s_at	1.10088	2.57e-05	0.000939	5.29471	2.54865	PRUNE1	prune exopolyphosphatase	PRUNE1	DRES-17|DRES17|H-PRUNE|HTCD37|NMIHBA|PRUNE	prune exopolyphosphatase 1
227421_at	-0.785952	2.59e-05	0.000945	-5.29174	2.54166	YBEY	ybeY metallopeptidase (putative)	YBEY	C21orf57	ybeY metalloendoribonuclease
233167_at	0.938006	2.6e-05	0.000946	5.2913	2.54062	SELO	selenoprotein O	#N/A	#N/A	#N/A
204769_s_at	-1.31291	2.6e-05	0.000947	-5.29056	2.53889	TAP2	transporter 2, ATP binding cassette subfamily B member	TAP2	ABC18|ABCB3|APT2|D6S217E|MHC1D2|PSF-2|PSF2|RING11	transporter 2, ATP binding cassette subfamily B member
207234_at	0.74729	2.61e-05	0.000949	5.2891	2.53544	RFX3	regulatory factor X3	RFX3	-	regulatory factor X3
211505_s_at	0.645911	2.61e-05	0.000949	5.28892	2.53504	STAU1	staufen double-stranded RNA binding protein 1	STAU1	PPP1R150|STAU	staufen double-stranded RNA binding protein 1
244716_x_at	-0.914569	2.61e-05	0.000949	-5.28866	2.53441	TMIGD2	transmembrane and immunoglobulin domain containing 2	TMIGD2	CD28H|IGPR-1|IGPR1	transmembrane and immunoglobulin domain containing 2
213372_at	0.628053	2.62e-05	0.00095	5.28789	2.53262	PAQR3	progestin and adipoQ receptor family member 3	PAQR3	RKTG	progestin and adipoQ receptor family member 3
222792_s_at	-0.680225	2.64e-05	0.000958	-5.28409	2.52365	CCDC59	coiled-coil domain containing 59	CCDC59	BR22|HSPC128|TAP26	coiled-coil domain containing 59
200085_s_at	-0.574909	2.65e-05	0.00096	-5.28289	2.52084	TCEB2	transcription elongation factor B subunit 2	#N/A	#N/A	#N/A
240458_at	1.20404	2.66e-05	0.000964	5.28078	2.51588			#N/A	#N/A	#N/A
239154_at	-0.875262	2.66e-05	0.000964	-5.2807	2.51567			#N/A	#N/A	#N/A
201340_s_at	-1.3023	2.66e-05	0.000964	-5.28041	2.515	ENC1	ectodermal-neural cortex 1	ENC1	CCL28|ENC-1|KLHL35|KLHL37|NRPB|PIG10|TP53I10	ectodermal-neural cortex 1
226080_at	0.627784	2.67e-05	0.000967	5.2788	2.51121	SSH2	slingshot protein phosphatase 2	SSH2	SSH-2|SSH-2L	slingshot protein phosphatase 2
221738_at	0.601633	2.68e-05	0.000967	5.27857	2.51067	RALGAPB	Ral GTPase activating protein non-catalytic beta subunit	RALGAPB	KIAA1219|RalGAPbeta	Ral GTPase activating protein non-catalytic subunit beta
215352_at	-3.13378	2.68e-05	0.000968	-5.27795	2.50921	GIMAP1-GIMAP5///GIMAP5	GIMAP1-GIMAP5 readthrough///GTPase, IMAP family member 5	GIMAP1-GIMAP5	-	GIMAP1-GIMAP5 readthrough
209087_x_at	2.08892	2.69e-05	0.000969	5.27634	2.50542	MCAM	melanoma cell adhesion molecule	MCAM	CD146|HEMCAM|METCAM|MUC18|MelCAM	melanoma cell adhesion molecule
225508_at	0.599639	2.69e-05	0.000969	5.27626	2.50524	KIAA1468	KIAA1468	#N/A	#N/A	#N/A
204209_at	0.737029	2.69e-05	0.000969	5.27608	2.50481	PCYT1A	phosphate cytidylyltransferase 1, choline, alpha	PCYT1A	CCTA|CCTalpha|CGL5|CT|CTA|CTPCT|PCYT1|SMDCRD	phosphate cytidylyltransferase 1A, choline
221919_at	1.14604	2.69e-05	0.000969	5.276	2.50463	HNRNPA1	heterogeneous nuclear ribonucleoprotein A1	HNRNPA1	ALS19|ALS20|HNRPA1|HNRPA1L3|IBMPFD3|MPD3|UP 1|hnRNP A1|hnRNP-A1	heterogeneous nuclear ribonucleoprotein A1
217871_s_at	-0.812116	2.7e-05	0.000969	-5.27562	2.50374	MIF	macrophage migration inhibitory factor (glycosylation-inhibiting factor)	MIF	GIF|GLIF|MMIF	macrophage migration inhibitory factor
1554873_at	-1.24264	2.7e-05	0.000969	-5.27552	2.5035	CSPP1	centrosome and spindle pole associated protein 1	CSPP1	CSPP|CSPP-L|JBTS21	centrosome and spindle pole associated protein 1
216734_s_at	1.93711	2.7e-05	0.000969	5.2755	2.50345	CXCR5	C-X-C motif chemokine receptor 5	CXCR5	BLR1|CD185|MDR15	C-X-C motif chemokine receptor 5
202631_s_at	-0.948237	2.7e-05	0.000969	-5.27526	2.50288	APPBP2	amyloid beta precursor protein binding protein 2	APPBP2	APP-BP2|HS.84084|PAT1	amyloid beta precursor protein binding protein 2
215948_x_at	-0.597147	2.7e-05	0.000969	-5.27508	2.50246	ZMYM5	zinc finger MYM-type containing 5	ZMYM5	HSPC050|MYM|ZNF198L1|ZNF237	zinc finger MYM-type containing 5
202405_at	0.80131	2.7e-05	0.00097	5.27444	2.50095	TIAL1	TIA1 cytotoxic granule-associated RNA binding protein-like 1	TIAL1	TCBP|TIAR	TIA1 cytotoxic granule associated RNA binding protein like 1
215220_s_at	-2.38853	2.72e-05	0.000976	-5.27167	2.49443	TPR	translocated promoter region, nuclear basket protein	TPR	MRT79	translocated promoter region, nuclear basket protein
213097_s_at	0.712628	2.73e-05	0.000977	5.27074	2.49224	DNAJC2	DnaJ heat shock protein family (Hsp40) member C2	DNAJC2	MPHOSPH11|MPP11|ZRF1|ZUO1	DnaJ heat shock protein family (Hsp40) member C2
221139_s_at	0.740093	2.75e-05	0.000984	5.26772	2.48514	CSAD	cysteine sulfinic acid decarboxylase	CSAD	CSD|PCAP	cysteine sulfinic acid decarboxylase
218233_s_at	-0.583619	2.75e-05	0.000984	-5.26731	2.48417	TOMM6///PRICKLE4	translocase of outer mitochondrial membrane 6///prickle planar cell polarity protein 4	TOMM6	OBTP|TOM6	translocase of outer mitochondrial membrane 6
226128_at	0.495053	2.75e-05	0.000985	5.26664	2.4826	BROX	BRO1 domain and CAAX motif containing	BROX	C1orf58	BRO1 domain and CAAX motif containing
57163_at	-0.616178	2.76e-05	0.000986	-5.26583	2.48069	MIR6734///ELOVL1	microRNA 6734///ELOVL fatty acid elongase 1	MIR6734	hsa-mir-6734	microRNA 6734
230099_at	1.05912	2.76e-05	0.000986	5.26562	2.48019			#N/A	#N/A	#N/A
221201_s_at	1.32442	2.76e-05	0.000986	5.26526	2.47934	ZNF155	zinc finger protein 155	ZNF155	pHZ-96	zinc finger protein 155
208114_s_at	-0.581136	2.77e-05	0.000988	-5.26441	2.47733	ISG20L2	interferon stimulated exonuclease gene 20 like 2	ISG20L2	HSD38	interferon stimulated exonuclease gene 20 like 2
1561615_s_at	-1.78752	2.77e-05	0.000988	-5.26389	2.47612	SLC8A1	solute carrier family 8 member A1	SLC8A1	NCX1	solute carrier family 8 member A1
228195_at	2.02981	2.78e-05	0.00099	5.26297	2.47395	C2orf88	chromosome 2 open reading frame 88	C2orf88	smAKAP	chromosome 2 open reading frame 88
226321_at	0.939338	2.78e-05	0.000991	5.26228	2.47233	LYSMD3	LysM domain containing 3	LYSMD3	-	LysM domain containing 3
232524_x_at	0.665216	2.79e-05	0.000991	5.26174	2.47105	ANAPC4	anaphase promoting complex subunit 4	ANAPC4	APC4	anaphase promoting complex subunit 4
226670_s_at	0.877774	2.79e-05	0.000992	5.26109	2.46953	PABPC1L	poly(A) binding protein cytoplasmic 1 like	PABPC1L	C20orf119|EPAB|PABPC1L1|dJ1069P2.3	poly(A) binding protein cytoplasmic 1 like
235414_at	0.997615	2.79e-05	0.000992	5.26091	2.4691	ZNF383	zinc finger protein 383	ZNF383	HSD17|Zfp383	zinc finger protein 383
222127_s_at	0.739174	2.81e-05	0.000996	5.25897	2.46452	EXOC1	exocyst complex component 1	EXOC1	BM-102|SEC3|SEC3L1|SEC3P	exocyst complex component 1
204171_at	1.0587	2.81e-05	0.000999	5.25765	2.46143	RPS6KB1	ribosomal protein S6 kinase B1	RPS6KB1	PS6K|S6K|S6K-beta-1|S6K1|STK14A|p70 S6KA|p70(S6K)-alpha|p70-S6K|p70-alpha	ribosomal protein S6 kinase B1
214395_x_at	1.01054	2.83e-05	0.001	5.25581	2.45709	EEF1D	eukaryotic translation elongation factor 1 delta	EEF1D	EF-1D|EF1D|FP1047	eukaryotic translation elongation factor 1 delta
226054_at	-0.684895	2.83e-05	0.001	-5.25521	2.45569	BRD4	bromodomain containing 4	BRD4	CAP|CDLS6|FSHRG4|HUNK1|HUNKI|MCAP	bromodomain containing 4
209916_at	-1.07511	2.84e-05	0.00101	-5.25321	2.45096	DHTKD1	dehydrogenase E1 and transketolase domain containing 1	DHTKD1	AAKAD|AMOXAD|CMT2Q|E1a|OADC-E1|OADH-E1	dehydrogenase E1 and transketolase domain containing 1
223272_s_at	-0.96922	2.84e-05	0.00101	-5.25318	2.45089	NTPCR	nucleoside-triphosphatase, cancer-related	NTPCR	C1orf57|HCR-NTPase|THEP1	nucleoside-triphosphatase, cancer-related
205584_at	0.957256	2.84e-05	0.00101	5.25318	2.45089	ALG13	ALG13, UDP-N-acetylglucosaminyltransferase subunit	ALG13	CDG1S|CXorf45|DEE36|EIEE36|GLT28D1|MDS031|TDRD13|YGL047W	ALG13 UDP-N-acetylglucosaminyltransferase subunit
202514_at	0.755087	2.85e-05	0.00101	5.25311	2.45073	DLG1	discs large MAGUK scaffold protein 1	DLG1	DLGH1|SAP-97|SAP97|hdlg	discs large MAGUK scaffold protein 1
202971_s_at	-1.3301	2.85e-05	0.00101	-5.25281	2.45003	DYRK2	dual specificity tyrosine phosphorylation regulated kinase 2	DYRK2	-	dual specificity tyrosine phosphorylation regulated kinase 2
224826_at	0.936222	2.85e-05	0.00101	5.25196	2.44803	GPCPD1	glycerophosphocholine phosphodiesterase 1	GPCPD1	EDI3|GDE5|GDPD6|PREI4	glycerophosphocholine phosphodiesterase 1
204387_x_at	-0.743029	2.85e-05	0.00101	-5.25183	2.44772	MRPL57	mitochondrial ribosomal protein L57	MRPL57	MRP63|bMRP63|mL63	mitochondrial ribosomal protein L57
220355_s_at	-0.720748	2.85e-05	0.00101	-5.25179	2.44761	PBRM1	polybromo 1	PBRM1	BAF180|PB1|RCC|SMARCH1	polybromo 1
231542_at	1.72851	2.86e-05	0.00101	5.2508	2.44528	SPAG5-AS1	SPAG5 antisense RNA 1	SPAG5-AS1	-	SPAG5 antisense RNA 1
202306_at	-0.549281	2.87e-05	0.00101	-5.24966	2.44261	POLR2G	RNA polymerase II subunit G	POLR2G	RPB19|RPB7|hRPB19|hsRPB7	RNA polymerase II subunit G
201330_at	0.716352	2.87e-05	0.00101	5.24934	2.44184	RARS	arginyl-tRNA synthetase	#N/A	#N/A	#N/A
210908_s_at	-0.458555	2.88e-05	0.00101	-5.24815	2.43905	PFDN5	prefoldin subunit 5	PFDN5	MM-1|MM1|PFD5	prefoldin subunit 5
234989_at	1.89936	2.89e-05	0.00102	5.24676	2.43578	MIR612///NEAT1	microRNA 612///nuclear paraspeckle assembly transcript 1 (non-protein coding)	MIR612	MIRN612|hsa-mir-612	microRNA 612
215429_s_at	-2.23626	2.89e-05	0.00102	-5.24607	2.43415	ZNF428	zinc finger protein 428	ZNF428	C19orf37|Zfp428	zinc finger protein 428
1569307_s_at	-1.19415	2.9e-05	0.00102	-5.24528	2.43228	LOC105371622	uncharacterized LOC105371622	LOC105371622	-	uncharacterized LOC105371622
221473_x_at	-0.638202	2.9e-05	0.00102	-5.24474	2.43103	SERINC3	serine incorporator 3	SERINC3	AIGP1|DIFF33|SBBI99|TDE|TDE1|TMS-1	serine incorporator 3
228385_at	0.533802	2.91e-05	0.00102	5.24406	2.42942	DDX59	DEAD-box helicase 59	DDX59	OFD5|ZNHIT5	DEAD-box helicase 59
218181_s_at	0.585281	2.91e-05	0.00102	5.24406	2.4294	MAP4K4	mitogen-activated protein kinase kinase kinase kinase 4	MAP4K4	FLH21957|HEL-S-31|HGK|MEKKK4|NIK	mitogen-activated protein kinase kinase kinase kinase 4
201377_at	0.548301	2.92e-05	0.00102	5.24261	2.426	UBAP2L	ubiquitin associated protein 2 like	UBAP2L	NEDLBF|NICE-4|NICE4	ubiquitin associated protein 2 like
204076_at	0.952464	2.94e-05	0.00103	5.23892	2.41731	ENTPD4	ectonucleoside triphosphate diphosphohydrolase 4	ENTPD4	LALP70|LAP70|LYSAL1|NTPDase-4|UDPase	ectonucleoside triphosphate diphosphohydrolase 4
201895_at	0.584933	2.95e-05	0.00103	5.23785	2.41478	ARAF	A-Raf proto-oncogene, serine/threonine kinase	ARAF	A-RAF|ARAF1|PKS2|RAFA1	A-Raf proto-oncogene, serine/threonine kinase
201662_s_at	0.779512	2.96e-05	0.00103	5.23723	2.41332	ACSL3	acyl-CoA synthetase long-chain family member 3	ACSL3	ACS3|FACL3|LACS 3|LACS3|PRO2194	acyl-CoA synthetase long chain family member 3
233893_s_at	0.71857	2.97e-05	0.00104	5.23548	2.4092	UVSSA	UV stimulated scaffold protein A	UVSSA	KIAA1530|UVSS3	UV stimulated scaffold protein A
239041_at	1.18112	2.98e-05	0.00104	5.23457	2.40705	HIST1H2AK	histone cluster 1, H2ak	#N/A	#N/A	#N/A
211968_s_at	-0.765893	2.98e-05	0.00104	-5.23368	2.40495	HSP90AA1	heat shock protein 90 alpha family class A member 1	HSP90AA1	EL52|HEL-S-65p|HSP86|HSP89A|HSP90A|HSP90N|HSPC1|HSPCA|HSPCAL1|HSPCAL4|HSPN|Hsp103|Hsp89|Hsp90|LAP-2|LAP2	heat shock protein 90 alpha family class A member 1
222638_s_at	-0.701534	2.98e-05	0.00104	-5.23367	2.40494	TMEM242	transmembrane protein 242	TMEM242	BM033|C6orf35	transmembrane protein 242
221848_at	-0.671858	2.98e-05	0.00104	-5.2333	2.40405	ZGPAT	zinc finger CCCH-type and G-patch domain containing	ZGPAT	GPATC6|GPATCH6|KIAA1847|ZC3H9|ZC3HDC9|ZIP	zinc finger CCCH-type and G-patch domain containing
225726_s_at	0.765281	2.99e-05	0.00104	5.23226	2.40162	PLEKHH1	pleckstrin homology, MyTH4 and FERM domain containing H1	PLEKHH1	-	pleckstrin homology, MyTH4 and FERM domain containing H1
208631_s_at	-0.670736	3e-05	0.00104	-5.23124	2.39921	HADHA	hydroxyacyl-CoA dehydrogenase/3-ketoacyl-CoA thiolase/enoyl-CoA hydratase (trifunctional protein), alpha subunit	HADHA	ECHA|GBP|HADH|LCEH|LCHAD|MTPA|TP-ALPHA	hydroxyacyl-CoA dehydrogenase trifunctional multienzyme complex subunit alpha
203509_at	-0.818751	3e-05	0.00104	-5.23072	2.39799	SORL1	sortilin related receptor 1	SORL1	C11orf32|LR11|LRP9|SORLA|SorLA-1|gp250	sortilin related receptor 1
1566509_s_at	-0.660687	3.02e-05	0.00105	-5.22902	2.39398	FBXO9	F-box protein 9	FBXO9	FBX9|NY-REN-57|VCIA1|dJ341E18.2	F-box protein 9
205022_s_at	-0.585879	3.02e-05	0.00105	-5.22902	2.39396	FOXN3	forkhead box N3	FOXN3	C14orf116|CHES1|PRO1635	forkhead box N3
223247_at	-0.741586	3.02e-05	0.00105	-5.22821	2.39207	MED10	mediator complex subunit 10	MED10	L6|NUT2|TRG20	mediator complex subunit 10
225048_at	0.957427	3.02e-05	0.00105	5.2277	2.39087	PHF10	PHD finger protein 10	PHF10	BAF45A|SMARCG4|XAP135	PHD finger protein 10
208804_s_at	0.555916	3.04e-05	0.00105	5.22612	2.38715	SRSF6	serine and arginine rich splicing factor 6	SRSF6	B52|HEL-S-91|SFRS6|SRP55	serine and arginine rich splicing factor 6
212644_s_at	0.711353	3.04e-05	0.00105	5.2261	2.38709	MAPK1IP1L	mitogen-activated protein kinase 1 interacting protein 1 like	MAPK1IP1L	C14orf32|MISS|c14_5346	mitogen-activated protein kinase 1 interacting protein 1 like
236346_at	-0.90799	3.05e-05	0.00105	-5.22479	2.38399			#N/A	#N/A	#N/A
220071_x_at	-0.640354	3.05e-05	0.00105	-5.22443	2.38315	HAUS2	HAUS augmin like complex subunit 2	HAUS2	C15orf25|CEP27|HsT17025	HAUS augmin like complex subunit 2
233374_at	-1.62006	3.05e-05	0.00106	-5.22373	2.38151			#N/A	#N/A	#N/A
214409_at	1.40829	3.06e-05	0.00106	5.22325	2.38038	RFPL3S	RFPL3 antisense	RFPL3S	NCRNA00005|RFPL3-AS|RFPL3-AS1|RFPL3ANT|RFPL3AS	RFPL3 antisense
215252_at	-2.57306	3.07e-05	0.00106	-5.22098	2.37502	DNAJC7	DnaJ heat shock protein family (Hsp40) member C7	DNAJC7	DJ11|DJC7|TPR2|TTC2	DnaJ heat shock protein family (Hsp40) member C7
218160_at	-0.80833	3.08e-05	0.00106	-5.2208	2.37459	NDUFA8	NADH:ubiquinone oxidoreductase subunit A8	NDUFA8	CI-19KD|CI-PGIV|MC1DN37|PGIV	NADH:ubiquinone oxidoreductase subunit A8
220072_at	-1.1389	3.08e-05	0.00106	-5.21977	2.37217	CSPP1	centrosome and spindle pole associated protein 1	CSPP1	CSPP|CSPP-L|JBTS21	centrosome and spindle pole associated protein 1
202215_s_at	0.537748	3.09e-05	0.00106	5.21876	2.3698	NFYC	nuclear transcription factor Y subunit gamma	NFYC	CBF-C|CBFC|H1TF2A|HAP5|HSM|NF-YC	nuclear transcription factor Y subunit gamma
223492_s_at	0.851724	3.09e-05	0.00106	5.21867	2.36957	LRRFIP1	LRR binding FLII interacting protein 1	LRRFIP1	FLAP-1|FLAP1|FLIIAP1|GCF-2|GCF2|HUFI-1|TRIP	LRR binding FLII interacting protein 1
226891_at	-1.24773	3.09e-05	0.00106	-5.21833	2.36877	XXYLT1	xyloside xylosyltransferase 1	XXYLT1	C3orf21	xyloside xylosyltransferase 1
244451_x_at	1.22111	3.1e-05	0.00106	5.21796	2.36791			#N/A	#N/A	#N/A
204842_x_at	-0.555176	3.1e-05	0.00107	-5.2169	2.3654	PRKAR2A	protein kinase cAMP-dependent type II regulatory subunit alpha	PRKAR2A	PKR2|PRKAR2	protein kinase cAMP-dependent type II regulatory subunit alpha
222585_x_at	-1.13975	3.11e-05	0.00107	-5.21665	2.36482	KRCC1	lysine rich coiled-coil 1	KRCC1	CHBP2	lysine rich coiled-coil 1
225705_at	0.839183	3.11e-05	0.00107	5.21651	2.36449	CEP95	centrosomal protein 95	CEP95	CCDC45	centrosomal protein 95
225760_at	1.2238	3.12e-05	0.00107	5.21528	2.36159	MYSM1	Myb like, SWIRM and MPN domains 1	MYSM1	2A-DUB|2ADUB|BMFS4	Myb like, SWIRM and MPN domains 1
229295_at	-1.13536	3.12e-05	0.00107	-5.21428	2.35923	IL17RA	interleukin 17 receptor A	IL17RA	CANDF5|CD217|CDw217|IL-17RA|IL17R|IMD51|hIL-17R	interleukin 17 receptor A
232640_at	1.41638	3.12e-05	0.00107	5.2142	2.35904	COMMD5	COMM domain containing 5	COMMD5	HCARG|HT002	COMM domain containing 5
225839_at	0.9	3.13e-05	0.00107	5.21352	2.35744	RBM33	RNA binding motif protein 33	RBM33	PRR8	RNA binding motif protein 33
202296_s_at	-0.67713	3.14e-05	0.00107	-5.21248	2.35499	RER1	retention in endoplasmic reticulum sorting receptor 1	RER1	-	retention in endoplasmic reticulum sorting receptor 1
223996_s_at	-0.570887	3.14e-05	0.00107	-5.21235	2.35468	MRPL30	mitochondrial ribosomal protein L30	MRPL30	L28MT|L30MT|MRP-L28|MRP-L30|MRPL28|MRPL28M|RPML28|uL30m	mitochondrial ribosomal protein L30
60528_at	0.635533	3.15e-05	0.00108	5.21032	2.3499	PLA2G4B///JMJD7-PLA2G4B	phospholipase A2 group IVB///JMJD7-PLA2G4B readthrough	PLA2G4B	HsT16992|cPLA2-beta	phospholipase A2 group IVB
1557385_at	-1.92444	3.18e-05	0.00109	-5.20635	2.34052	FAM161A	family with sequence similarity 161 member A	FAM161A	RP28	FAM161 centrosomal protein A
229036_at	-0.748915	3.19e-05	0.00109	-5.2056	2.33876	TNRC6B	trinucleotide repeat containing 6B	TNRC6B	GDSBA	trinucleotide repeat containing adaptor 6B
209040_s_at	-0.709938	3.19e-05	0.00109	-5.20551	2.33855	PSMB8	proteasome subunit beta 8	PSMB8	ALDD|D6S216|D6S216E|JMP|LMP7|NKJO|PRAAS1|PSMB5i|RING10	proteasome 20S subunit beta 8
222983_s_at	-0.500794	3.2e-05	0.00109	-5.20371	2.33431	PAIP2	poly(A) binding protein interacting protein 2	PAIP2	PAIP-2|PAIP2A	poly(A) binding protein interacting protein 2
218916_at	-0.916354	3.22e-05	0.0011	-5.2022	2.33075	ZNF768///ZNF747	zinc finger protein 768///zinc finger protein 747	ZNF768	-	zinc finger protein 768
201267_s_at	-0.69079	3.22e-05	0.0011	-5.20216	2.33065	PSMC3	proteasome 26S subunit, ATPase 3	PSMC3	DCIDP|RPT5|TBP1	proteasome 26S subunit, ATPase 3
219979_s_at	-0.874139	3.22e-05	0.0011	-5.20154	2.32919	HIKESHI	Hikeshi, heat shock protein nuclear import factor	HIKESHI	C11orf73|HLD13|HSPC138|HSPC179|L7RN6|OPI10	heat shock protein nuclear import factor hikeshi
43511_s_at	-0.77158	3.22e-05	0.0011	-5.20117	2.32831	ARRB1	arrestin beta 1	ARRB1	ARB1|ARR1	arrestin beta 1
227528_s_at	0.728858	3.24e-05	0.0011	5.19974	2.32495	KMT2D	lysine methyltransferase 2D	KMT2D	AAD10|ALR|BCAHH|CAGL114|KABUK1|KMS|MLL2|MLL4|TNRC21	lysine methyltransferase 2D
1570165_at	-1.01126	3.24e-05	0.0011	-5.19908	2.32337			#N/A	#N/A	#N/A
200001_at	-0.792937	3.24e-05	0.0011	-5.19881	2.32275	CAPNS1	calpain small subunit 1	CAPNS1	CALPAIN4|CANP|CANPS|CAPN4|CDPS|CSS1|PPH6	calpain small subunit 1
203553_s_at	0.831959	3.25e-05	0.0011	5.19817	2.32124	MAP4K5	mitogen-activated protein kinase kinase kinase kinase 5	MAP4K5	GCKR|KHS|KHS1|MAPKKKK5	mitogen-activated protein kinase kinase kinase kinase 5
209104_s_at	-0.741059	3.25e-05	0.0011	-5.19801	2.32085	NHP2	NHP2 ribonucleoprotein	NHP2	DKCB2|NHP2P|NOLA2	NHP2 ribonucleoprotein
222909_s_at	-1.0291	3.26e-05	0.0011	-5.19698	2.31842	BAG4	BCL2 associated athanogene 4	BAG4	BAG-4|SODD	BAG cochaperone 4
202233_s_at	-0.47158	3.26e-05	0.0011	-5.19697	2.31841	UQCRHL///UQCRH	ubiquinol-cytochrome c reductase hinge protein like///ubiquinol-cytochrome c reductase hinge protein	UQCRHL	hCG25371	ubiquinol-cytochrome c reductase hinge protein like
230387_at	1.53753	3.26e-05	0.0011	5.1965	2.3173			#N/A	#N/A	#N/A
230713_at	1.40205	3.27e-05	0.0011	5.19543	2.31478			#N/A	#N/A	#N/A
203412_at	0.569165	3.27e-05	0.0011	5.19538	2.31465	LZTR1	leucine zipper like transcription regulator 1	LZTR1	BTBD29|LZTR-1|NS10|NS2|SWNTS2	leucine zipper like post translational regulator 1
217644_s_at	-0.838621	3.27e-05	0.0011	-5.19506	2.31391	SOS2	SOS Ras/Rho guanine nucleotide exchange factor 2	SOS2	NS9|SOS-2	SOS Ras/Rho guanine nucleotide exchange factor 2
204246_s_at	-0.551464	3.27e-05	0.0011	-5.195	2.31376	DCTN3	dynactin subunit 3	DCTN3	DCTN-22|DCTN22	dynactin subunit 3
225394_s_at	-0.561121	3.27e-05	0.0011	-5.19494	2.31362	ZCRB1	zinc finger CCHC-type and RNA binding motif containing 1	ZCRB1	MADP-1|MADP1|RBM36|SNRNP31|ZCCHC19	zinc finger CCHC-type and RNA binding motif containing 1
1555411_a_at	0.695232	3.28e-05	0.0011	5.19435	2.31223	CCNL1	cyclin L1	CCNL1	ANIA6A|BM-001|PRO1073|ania-6a	cyclin L1
214305_s_at	-1.21158	3.31e-05	0.00111	-5.19076	2.30374	SF3B1	splicing factor 3b subunit 1	SF3B1	Hsh155|MDS|PRP10|PRPF10|SAP155|SF3b155	splicing factor 3b subunit 1
203419_at	0.622796	3.31e-05	0.00111	5.19024	2.30253	KMT2B	lysine methyltransferase 2B	KMT2B	CXXC10|DYT28|HRX2|MLL1B|MLL2|MLL4|MRD68|TRX2|WBP-7|WBP7	lysine methyltransferase 2B
226601_at	0.652121	3.32e-05	0.00112	5.18923	2.30016	SLC30A7	solute carrier family 30 member 7	SLC30A7	ZHS|ZNT7|ZnT-7|ZnTL2	solute carrier family 30 member 7
202530_at	0.57921	3.33e-05	0.00112	5.18765	2.29641	MAPK14	mitogen-activated protein kinase 14	MAPK14	CSBP|CSBP1|CSBP2|CSPB1|EXIP|Mxi2|PRKM14|PRKM15|RK|SAPK2A|p38|p38ALPHA	mitogen-activated protein kinase 14
235207_at	-0.959175	3.33e-05	0.00112	-5.18728	2.29556			#N/A	#N/A	#N/A
218200_s_at	-0.706896	3.35e-05	0.00112	-5.18574	2.29191	NDUFB2	NADH:ubiquinone oxidoreductase subunit B2	NDUFB2	AGGG|CI-AGGG	NADH:ubiquinone oxidoreductase subunit B2
243038_at	-1.1359	3.35e-05	0.00112	-5.1855	2.29134	RBM43	RNA binding motif protein 43	RBM43	C2orf38	RNA binding motif protein 43
218290_at	-0.956177	3.35e-05	0.00112	-5.18516	2.29054	MIR6789///PLEKHJ1	microRNA 6789///pleckstrin homology domain containing J1	MIR6789	hsa-mir-6789	microRNA 6789
208736_at	-0.751214	3.35e-05	0.00112	-5.1851	2.29041	ARPC3	actin related protein 2/3 complex subunit 3	ARPC3	ARC21|p21-Arc	actin related protein 2/3 complex subunit 3
212401_s_at	0.679079	3.35e-05	0.00112	5.18491	2.28995	CDK11A///CDK11B	cyclin dependent kinase 11A///cyclin dependent kinase 11B	CDK11A	CDC2L2|CDC2L3|CDK11-p110|CDK11-p46|CDK11-p58|PITSLRE|p58GTA	cyclin dependent kinase 11A
213710_s_at	-1.9161	3.36e-05	0.00112	-5.18449	2.28897	CALM1	calmodulin 1	CALM1	CALML2|CAM2|CAM3|CAMB|CAMC|CAMI|CAMIII|CPVT4|DD132|LQT14|PHKD|PHKD1|caM	calmodulin 1
238519_at	-1.02617	3.38e-05	0.00113	-5.18187	2.28279	DDI2///RSC1A1	DNA damage inducible 1 homolog 2///regulatory solute carrier protein, family 1, member 1	DDI2	-	DNA damage inducible 1 homolog 2
210840_s_at	-0.873036	3.4e-05	0.00114	-5.17957	2.27734	IQGAP1	IQ motif containing GTPase activating protein 1	IQGAP1	HUMORFA01|SAR1|p195	IQ motif containing GTPase activating protein 1
232652_x_at	-0.582891	3.4e-05	0.00114	-5.17879	2.2755	SCAND1	SCAN domain containing 1	SCAND1	RAZ1|SDP1	SCAN domain containing 1
227301_at	1.20777	3.41e-05	0.00114	5.1785	2.27482	CCT6P1///CCT6P3	chaperonin containing TCP1 subunit 6 pseudogene 1///chaperonin containing TCP1 subunit 6 pseudogene 3	CCT6P1	CCT6-5P|CCT6AP1	chaperonin containing TCP1 subunit 6 pseudogene 1
238785_at	0.678391	3.42e-05	0.00114	5.17731	2.27202			#N/A	#N/A	#N/A
225017_at	0.813225	3.43e-05	0.00114	5.17614	2.26925	CCDC14	coiled-coil domain containing 14	CCDC14	-	coiled-coil domain containing 14
239777_at	1.09428	3.43e-05	0.00114	5.17559	2.26795	LINC01588	long intergenic non-protein coding RNA 1588	LINC01588	C14orf182	long intergenic non-protein coding RNA 1588
205565_s_at	-0.709212	3.43e-05	0.00114	-5.17523	2.26711	FXN	frataxin	FXN	CyaY|FA|FARR|FRDA|X25	frataxin
213024_at	0.757481	3.45e-05	0.00115	5.17333	2.26262	TMF1	TATA element modulatory factor 1	TMF1	ARA160|TMF	TATA element modulatory factor 1
218457_s_at	-1.19705	3.45e-05	0.00115	-5.17284	2.26148	DNMT3A	DNA methyltransferase 3 alpha	DNMT3A	DNMT3A2|HESJAS|M.HsaIIIA|TBRS	DNA methyltransferase 3 alpha
235058_at	-0.975774	3.46e-05	0.00115	-5.1725	2.26067	GPN2	GPN-loop GTPase 2	GPN2	ATPBD1B	GPN-loop GTPase 2
218738_s_at	0.61762	3.46e-05	0.00115	5.17217	2.25989	RNF138	ring finger protein 138	RNF138	HSD-4|NARF|STRIN|hNARF	ring finger protein 138
202534_x_at	-0.770631	3.46e-05	0.00115	-5.17167	2.2587	DHFR	dihydrofolate reductase	DHFR	DHFR1|DHFRP1|DYR	dihydrofolate reductase
243051_at	-1.154	3.46e-05	0.00115	-5.17135	2.25796	CNIH4	cornichon family AMPA receptor auxiliary protein 4	CNIH4	CNIH-4|CNIH2|HSPC163	cornichon family member 4
210172_at	-1.75505	3.47e-05	0.00115	-5.17042	2.25576	SF1	splicing factor 1	SF1	BBP|D11S636|MBBP|ZCCHC25|ZFM1|ZNF162	splicing factor 1
240467_at	1.0758	3.47e-05	0.00115	5.17035	2.25559			#N/A	#N/A	#N/A
226845_s_at	-0.572663	3.48e-05	0.00115	-5.16993	2.25461	COPS9	COP9 signalosome subunit 9	COPS9	CSNAP|MYEOV2	COP9 signalosome subunit 9
222568_at	-0.865192	3.48e-05	0.00115	-5.16937	2.25328	UGGT1	UDP-glucose glycoprotein glucosyltransferase 1	UGGT1	HUGT1|UGCGL1|UGT1	UDP-glucose glycoprotein glucosyltransferase 1
228793_at	1.56322	3.48e-05	0.00115	5.16926	2.25302	JMJD1C	jumonji domain containing 1C	JMJD1C	KDM3C|TRIP-8|TRIP8	jumonji domain containing 1C
220740_s_at	0.916204	3.5e-05	0.00116	5.16707	2.24785	SLC12A6	solute carrier family 12 member 6	SLC12A6	ACCPN|CMT2II|KCC3|KCC3A|KCC3B	solute carrier family 12 member 6
1557176_a_at	-2.0067	3.51e-05	0.00116	-5.1657	2.24462	C14orf37	chromosome 14 open reading frame 37	#N/A	#N/A	#N/A
214114_x_at	-0.545046	3.52e-05	0.00116	-5.16426	2.24122	FASTK	Fas activated serine/threonine kinase	FASTK	FAST	Fas activated serine/threonine kinase
216941_s_at	-0.70302	3.55e-05	0.00117	-5.16142	2.23452	TAF1B	TATA-box binding protein associated factor, RNA polymerase I subunit B	TAF1B	MGC:9349|RAF1B|RAFI63|SL1|TAFI63	TATA-box binding protein associated factor, RNA polymerase I subunit B
223809_at	2.01436	3.55e-05	0.00117	5.161	2.23352	RGS18	regulator of G-protein signaling 18	RGS18	RGS13	regulator of G protein signaling 18
231777_at	1.20215	3.58e-05	0.00118	5.15765	2.22561	LY6G5B///CSNK2B	lymphocyte antigen 6 complex, locus G5B///casein kinase 2 beta	LY6G5B	C6orf19|G5b	lymphocyte antigen 6 family member G5B
227158_at	-0.838045	3.6e-05	0.00119	-5.15589	2.22145	DTD2	D-tyrosyl-tRNA deacylase 2 (putative)	DTD2	ATD|C14orf126	D-aminoacyl-tRNA deacylase 2
236524_at	-1.3531	3.63e-05	0.0012	-5.15183	2.21187			#N/A	#N/A	#N/A
216640_s_at	-0.667299	3.64e-05	0.0012	-5.15094	2.20976	PDIA6	protein disulfide isomerase family A member 6	PDIA6	ERP5|P5|TXNDC7	protein disulfide isomerase family A member 6
235574_at	-1.07443	3.65e-05	0.0012	-5.15003	2.20762	GBP4	guanylate binding protein 4	GBP4	Mpa2	guanylate binding protein 4
233540_s_at	1.15157	3.66e-05	0.0012	5.14899	2.20515	CDK5RAP2	CDK5 regulatory subunit associated protein 2	CDK5RAP2	C48|Cep215|MCPH3	CDK5 regulatory subunit associated protein 2
225887_at	0.524739	3.66e-05	0.0012	5.14823	2.20337	PROSER1	proline and serine rich 1	PROSER1	C13orf23	proline and serine rich 1
209705_at	0.821476	3.67e-05	0.0012	5.14769	2.20209	MTF2	metal response element binding transcription factor 2	MTF2	M96|PCL2|TDRD19A|dJ976O13.2	metal response element binding transcription factor 2
1553603_s_at	0.984308	3.68e-05	0.00121	5.14657	2.19944	ATL2	atlastin GTPase 2	ATL2	ARL3IP2|ARL6IP2|aip-2|atlastin2	atlastin GTPase 2
235154_at	-0.703626	3.68e-05	0.00121	-5.14595	2.19798	TAF3	TATA-box binding protein associated factor 3	TAF3	TAF140|TAFII-140|TAFII140	TATA-box binding protein associated factor 3
206175_x_at	0.832954	3.69e-05	0.00121	5.14542	2.19673	ZNF222	zinc finger protein 222	ZNF222	-	zinc finger protein 222
234149_at	-1.01564	3.7e-05	0.00121	-5.14465	2.1949			#N/A	#N/A	#N/A
203123_s_at	1.02738	3.71e-05	0.00121	5.14348	2.19214	SLC11A2	solute carrier family 11 member 2	SLC11A2	AHMIO1|DCT1|DMT1|NRAMP2	solute carrier family 11 member 2
202282_at	-0.676635	3.71e-05	0.00121	-5.14314	2.19133	HSD17B10	hydroxysteroid 17-beta dehydrogenase 10	HSD17B10	17b-HSD10|ABAD|CAMR|DUPXp11.22|ERAB|HADH2|HCD2|HSD10MD|MHBD|MRPP2|MRX17|MRX31|MRXS10|SCHAD|SDR5C1	hydroxysteroid 17-beta dehydrogenase 10
228555_at	0.685662	3.71e-05	0.00121	5.14257	2.19	CAMK2D	calcium/calmodulin dependent protein kinase II delta	CAMK2D	CAMKD	calcium/calmodulin dependent protein kinase II delta
1554049_s_at	0.805471	3.72e-05	0.00121	5.14231	2.18939	DCAF8	DDB1 and CUL4 associated factor 8	DCAF8	GAN2|H326|WDR42A	DDB1 and CUL4 associated factor 8
222104_x_at	-0.685104	3.72e-05	0.00121	-5.14196	2.18856	GTF2H3	general transcription factor IIH subunit 3	GTF2H3	BTF2|P34|TFB4|TFIIH	general transcription factor IIH subunit 3
227039_at	-0.866863	3.73e-05	0.00122	-5.14081	2.18583	AKAP13	A-kinase anchoring protein 13	AKAP13	AKAP-13|AKAP-Lbc|ARHGEF13|BRX|HA-3|Ht31|LBC|PRKA13|PROTO-LB|PROTO-LBC|c-lbc|p47	A-kinase anchoring protein 13
236539_at	0.747153	3.74e-05	0.00122	5.13991	2.18371	PTPN22	protein tyrosine phosphatase, non-receptor type 22	PTPN22	LYP|LYP1|LYP2|PEP|PTPN22.5|PTPN22.6|PTPN8	protein tyrosine phosphatase non-receptor type 22
201084_s_at	0.659085	3.76e-05	0.00123	5.13707	2.177	BCLAF1	BCL2 associated transcription factor 1	BCLAF1	BTF|bK211L9.1	BCL2 associated transcription factor 1
221992_at	1.14251	3.79e-05	0.00123	5.13455	2.17104	NPIPB15	nuclear pore complex interacting protein family member B15	NPIPB15	A-761H5.4|NPIPL2	nuclear pore complex interacting protein family member B15
49111_at	-0.767966	3.79e-05	0.00123	-5.13433	2.17053	ARRB1	arrestin beta 1	ARRB1	ARB1|ARR1	arrestin beta 1
218203_at	-0.467647	3.79e-05	0.00123	-5.13386	2.16942	ALG5	ALG5, dolichyl-phosphate beta-glucosyltransferase	ALG5	PKD7|bA421P11.2	ALG5 dolichyl-phosphate beta-glucosyltransferase
212709_at	0.7306	3.8e-05	0.00124	5.13336	2.16823	NUP160	nucleoporin 160	NUP160	NPHS19	nucleoporin 160
223600_s_at	2.60745	3.8e-05	0.00124	5.13309	2.1676	KIAA1683	KIAA1683	#N/A	#N/A	#N/A
221510_s_at	0.780958	3.82e-05	0.00124	5.13138	2.16357	GLS	glutaminase	GLS	AAD20|CASGID|DEE71|EIEE71|GAC|GAM|GDPAG|GLS1|KGA	glutaminase
217591_at	1.16583	3.83e-05	0.00124	5.1303	2.161	SKIL	SKI-like proto-oncogene	SKIL	SNO|SnoA|SnoI|SnoN	SKI like proto-oncogene
236259_at	-0.977408	3.83e-05	0.00124	-5.1299	2.16005	STK4	serine/threonine kinase 4	STK4	KRS2|MST1|YSK3	serine/threonine kinase 4
225916_at	0.727765	3.84e-05	0.00124	5.12896	2.15784	LOC100506639///ZNF131	uncharacterized LOC100506639///zinc finger protein 131	LOC100506639	-	uncharacterized LOC100506639
218561_s_at	-0.73875	3.84e-05	0.00124	-5.12881	2.15749	LYRM4	LYR motif containing 4	LYRM4	C6orf149|CGI-203|COXPD19|ISD11	LYR motif containing 4
224443_at	-0.808037	3.84e-05	0.00124	-5.1285	2.15675	LINC00467	long intergenic non-protein coding RNA 467	LINC00467	ASAP|C1orf97	long intergenic non-protein coding RNA 467
1569453_a_at	1.31942	3.85e-05	0.00125	5.12776	2.15501	LOC692247	uncharacterized LOC692247	#N/A	#N/A	#N/A
238862_at	2.20436	3.86e-05	0.00125	5.12681	2.15275	MFSD4A	major facilitator superfamily domain containing 4A	MFSD4A	MFSD4|SLC60A1|UNQ3064	major facilitator superfamily domain containing 4A
242116_x_at	1.7328	3.87e-05	0.00125	5.12548	2.14961			#N/A	#N/A	#N/A
202050_s_at	0.520989	3.88e-05	0.00125	5.12465	2.14764	ZMYM4	zinc finger MYM-type containing 4	ZMYM4	CDIR|MYM|ZNF198L3|ZNF262	zinc finger MYM-type containing 4
235686_at	0.936943	3.88e-05	0.00125	5.12431	2.14685	TYW5	tRNA-yW synthesizing protein 5	TYW5	C2orf60|hTYW5	tRNA-yW synthesizing protein 5
227199_at	0.885689	3.89e-05	0.00126	5.12293	2.1436	DIP2A	disco interacting protein 2 homolog A	DIP2A	C21orf106|DIP2	disco interacting protein 2 homolog A
213313_at	0.566769	3.9e-05	0.00126	5.12262	2.14285	RABGAP1	RAB GTPase activating protein 1	RABGAP1	GAPCENA|TBC1D11	RAB GTPase activating protein 1
224932_at	-0.638779	3.9e-05	0.00126	-5.12252	2.14263	CHCHD10	coiled-coil-helix-coiled-coil-helix domain containing 10	CHCHD10	C22orf16|FTDALS2|IMMD|MIX17A|N27C7-4|SMAJ	coiled-coil-helix-coiled-coil-helix domain containing 10
1570248_at	-1.61309	3.91e-05	0.00126	-5.12124	2.13959			#N/A	#N/A	#N/A
204199_at	1.34607	3.96e-05	0.00128	5.11602	2.12726	RALGPS1	Ral GEF with PH domain and SH3 binding motif 1	RALGPS1	RALGEF2|RALGPS1A	Ral GEF with PH domain and SH3 binding motif 1
222064_s_at	-0.622388	3.97e-05	0.00128	-5.11534	2.12565	PTGES3L-AARSD1///PTGES3L///AARSD1	PTGES3L-AARSD1 readthrough///prostaglandin E synthase 3 like///alanyl-tRNA synthetase domain containing 1	PTGES3L-AARSD1	-	PTGES3L-AARSD1 readthrough
206061_s_at	-0.723956	3.97e-05	0.00128	-5.1153	2.12555	DICER1	dicer 1, ribonuclease III	DICER1	DCR1|Dicer|Dicer1e|GLOW|HERNA|K12H4.8-LIKE|MNG1|RMSE2|aviD	dicer 1, ribonuclease III
201106_at	-0.689633	3.98e-05	0.00128	-5.11396	2.12239	GPX4	glutathione peroxidase 4	GPX4	GPx-4|GSHPx-4|MCSP|PHGPx|SMDS|snGPx|snPHGPx	glutathione peroxidase 4
212219_at	0.868152	3.99e-05	0.00128	5.11319	2.12056	PSME4	proteasome activator subunit 4	PSME4	PA200	proteasome activator subunit 4
225085_at	0.762571	3.99e-05	0.00128	5.11256	2.11908	USP40	ubiquitin specific peptidase 40	USP40	-	ubiquitin specific peptidase 40
211852_s_at	-0.803196	4.01e-05	0.00129	-5.11122	2.11591	ATRN	attractin	ATRN	DPPT-L|MGCA	attractin
212916_at	0.618726	4.01e-05	0.00129	5.11058	2.1144	PHF8	PHD finger protein 8	PHF8	JHDM1F|KDM7B|MRXSSD|ZNF422	PHD finger protein 8
218599_at	0.892613	4.03e-05	0.00129	5.10906	2.1108	REC8	REC8 meiotic recombination protein	REC8	HR21spB|REC8L1|Rec8p	REC8 meiotic recombination protein
205249_at	2.34627	4.04e-05	0.00129	5.1075	2.10711	EGR2	early growth response 2	EGR2	AT591|CMT1D|CMT4E|KROX20	early growth response 2
222401_s_at	-0.549279	4.05e-05	0.0013	-5.10649	2.10474	TMEM50A	transmembrane protein 50A	TMEM50A	IFNRC|SMP1	transmembrane protein 50A
224676_at	-0.741378	4.05e-05	0.0013	-5.10633	2.10434	TMED4	transmembrane p24 trafficking protein 4	TMED4	ERS25|GMP25iso|HNLF|p24a3|p24alpha3	transmembrane p24 trafficking protein 4
208420_x_at	0.773964	4.07e-05	0.0013	5.10476	2.10063	SUPT6H	SPT6 homolog, histone chaperone	SUPT6H	SPT6|SPT6H|emb-5	SPT6 homolog, histone chaperone and transcription elongation factor
220399_at	0.930025	4.08e-05	0.0013	5.10387	2.09853	LINC00115	long intergenic non-protein coding RNA 115	LINC00115	NCRNA00115	long intergenic non-protein coding RNA 115
208882_s_at	0.626879	4.1e-05	0.00131	5.10187	2.0938	UBR5	ubiquitin protein ligase E3 component n-recognin 5	UBR5	DD5|EDD|EDD1|HYD	ubiquitin protein ligase E3 component n-recognin 5
225422_at	-0.69549	4.1e-05	0.00131	-5.1013	2.09246	CDC26	cell division cycle 26	CDC26	ANAPC12|APC12|C9orf17	cell division cycle 26
226983_at	2.20914	4.12e-05	0.00131	5.09981	2.08893	ZNF777	zinc finger protein 777	ZNF777	-	zinc finger protein 777
233588_x_at	-0.759354	4.12e-05	0.00131	-5.0997	2.08867	MIR6834///PFDN6	microRNA 6834///prefoldin subunit 6	MIR6834	hsa-mir-6834	microRNA 6834
203109_at	-0.572455	4.14e-05	0.00132	-5.09776	2.08408	UBE2M	ubiquitin conjugating enzyme E2 M	UBE2M	UBC-RS2|UBC12|hUbc12	ubiquitin conjugating enzyme E2 M
242117_at	-0.753517	4.14e-05	0.00132	-5.09762	2.08375			#N/A	#N/A	#N/A
1555735_a_at	0.685332	4.15e-05	0.00132	5.09685	2.08193	BAP1	BRCA1 associated protein 1	BAP1	HUCEP-13|KURIS|TPDS1|UBM2|UCHL2|UVM2|hucep-6	BRCA1 associated protein 1
232084_at	-0.990588	4.16e-05	0.00132	-5.09557	2.0789	SGTB	small glutamine rich tetratricopeptide repeat containing beta	SGTB	SGT2	small glutamine rich tetratricopeptide repeat co-chaperone beta
218320_s_at	-0.603198	4.16e-05	0.00132	-5.09547	2.07866	NDUFB11	NADH:ubiquinone oxidoreductase subunit B11	NDUFB11	CI-ESSS|ESSS|MC1DN30|NP17.3|Np15|P17.3	NADH:ubiquinone oxidoreductase subunit B11
202761_s_at	1.14836	4.16e-05	0.00132	5.09516	2.07794	SYNE2	spectrin repeat containing nuclear envelope protein 2	SYNE2	EDMD5|KASH2|NUA|NUANCE|Nesp2|Nesprin-2|SYNE-2|TROPH	spectrin repeat containing nuclear envelope protein 2
235434_at	0.618254	4.17e-05	0.00132	5.09485	2.07721	CCDC134	coiled-coil domain containing 134	CCDC134	OI22	coiled-coil domain containing 134
226238_at	-0.65616	4.18e-05	0.00133	-5.09347	2.07394	MCEE	methylmalonyl-CoA epimerase	MCEE	GLOD2|MCE|MMCE	methylmalonyl-CoA epimerase
221855_at	-0.731539	4.18e-05	0.00133	-5.09324	2.07341	SDHAF1	succinate dehydrogenase complex assembly factor 1	SDHAF1	LYRM8|MC2DN2	succinate dehydrogenase complex assembly factor 1
201211_s_at	-1.00534	4.19e-05	0.00133	-5.09254	2.07175	DDX3X	DEAD-box helicase 3, X-linked	DDX3X	CAP-Rf|DBX|DDX14|DDX3|HLP2|MRX102|MRXSSB	DEAD-box helicase 3 X-linked
220477_s_at	-0.608583	4.2e-05	0.00133	-5.09158	2.06946	TMEM230	transmembrane protein 230	TMEM230	C20orf30|HSPC274|dJ1116H23.2.1	transmembrane protein 230
204398_s_at	-0.680158	4.2e-05	0.00133	-5.09123	2.06864	EML2	echinoderm microtubule associated protein like 2	EML2	ELP70|EMAP-2|EMAP2	EMAP like 2
232365_at	-1.06323	4.22e-05	0.00133	-5.09019	2.06617	SIAH1	siah E3 ubiquitin protein ligase 1	SIAH1	BURHAS|SIAH1A	siah E3 ubiquitin protein ligase 1
204640_s_at	-0.837897	4.23e-05	0.00134	-5.08903	2.06343	SPOP	speckle type BTB/POZ protein	SPOP	BTBD32|NEDMACE|NEDMIDF|NSDVS1|NSDVS2|TEF2	speckle type BTB/POZ protein
202979_s_at	0.951398	4.23e-05	0.00134	5.0886	2.06242	CREBZF	CREB/ATF bZIP transcription factor	CREBZF	SMILE|ZF	CREB/ATF bZIP transcription factor
218124_at	-0.910507	4.24e-05	0.00134	-5.08777	2.06045	RETSAT	retinol saturase	RETSAT	-	retinol saturase
226712_at	-0.742444	4.25e-05	0.00134	-5.08663	2.05777	SSR1	signal sequence receptor subunit 1	SSR1	TRAPA	signal sequence receptor subunit 1
220085_at	-3.59165	4.26e-05	0.00134	-5.08622	2.0568	HELLS	helicase, lymphoid-specific	HELLS	ICF4|LSH|Nbla10143|PASG|SALNR|SMARCA6	helicase, lymphoid specific
208837_at	-0.707306	4.26e-05	0.00134	-5.08621	2.05678	TMED3	transmembrane p24 trafficking protein 3	TMED3	C15orf22|P24B|p24g4|p24gamma4|p26	transmembrane p24 trafficking protein 3
203247_s_at	-0.736943	4.27e-05	0.00134	-5.08529	2.05458	ZNF24	zinc finger protein 24	ZNF24	KOX17|RSG-A|ZNF191|ZSCAN3|Zfp191	zinc finger protein 24
202587_s_at	1.03422	4.27e-05	0.00134	5.08526	2.05453	AK1	adenylate kinase 1	AK1	HTL-S-58j	adenylate kinase 1
225896_at	-0.891054	4.27e-05	0.00134	-5.0851	2.05414	MPRIP	myosin phosphatase Rho interacting protein	MPRIP	M-RIP|MRIP|RHOIP3|RIP3|p116Rip	myosin phosphatase Rho interacting protein
204089_x_at	0.857345	4.28e-05	0.00135	5.08421	2.05204	MAP3K4	mitogen-activated protein kinase kinase kinase 4	MAP3K4	MAPKKK4|MEKK 4|MEKK4|MTK1|PRO0412	mitogen-activated protein kinase kinase kinase 4
239511_s_at	1.3962	4.29e-05	0.00135	5.08325	2.04977	SRSF4	serine and arginine rich splicing factor 4	SRSF4	SFRS4|SRP75	serine and arginine rich splicing factor 4
221230_s_at	0.802063	4.3e-05	0.00135	5.08236	2.04767	ARID4B	AT-rich interaction domain 4B	ARID4B	BCAA|BRCAA1|RBBP1L1|RBP1L1|SAP180	AT-rich interaction domain 4B
228330_at	0.612819	4.31e-05	0.00135	5.08117	2.04485	ZUFSP	zinc finger with UFM1 specific peptidase domain	#N/A	#N/A	#N/A
209258_s_at	-0.978471	4.31e-05	0.00135	-5.08109	2.04465	SMC3	structural maintenance of chromosomes 3	SMC3	BAM|BMH|CDLS3|CSPG6|HCAP|SMC3L1	structural maintenance of chromosomes 3
216555_at	-1.07662	4.33e-05	0.00136	-5.07909	2.03993	PRR14L	proline rich 14 like	PRR14L	C22orf30	proline rich 14 like
215551_at	-1.1272	4.33e-05	0.00136	-5.07895	2.03961	ESR1	estrogen receptor 1	ESR1	ER|ESR|ESRA|ESTRR|Era|NR3A1	estrogen receptor 1
236974_at	1.22112	4.34e-05	0.00136	5.07814	2.03767			#N/A	#N/A	#N/A
1555294_a_at	-1.05719	4.36e-05	0.00137	-5.07612	2.0329	ERC1	ELKS/RAB6-interacting/CAST family member 1	ERC1	Cast2|ELKS|ERC-1|RAB6IP2	ELKS/RAB6-interacting/CAST family member 1
208078_s_at	1.36834	4.38e-05	0.00137	5.07387	2.02758	SIK1	salt inducible kinase 1	SIK1	DEE30|MSK|SIK|SIK-1|SIK1B|SNF1LK	salt inducible kinase 1
1556059_s_at	0.497025	4.39e-05	0.00137	5.07344	2.02656	SPEN	spen family transcriptional repressor	SPEN	HIAA0929|MINT|RATARS|RBM15C|SHARP	spen family transcriptional repressor
213287_s_at	-0.66581	4.39e-05	0.00137	-5.07304	2.02562	KRT10	keratin 10	KRT10	BCIE|BIE|CK10|EHK|EHK2|EHK2A|EHK2B|IHL|K10|KPP	keratin 10
1553555_at	1.95341	4.4e-05	0.00137	5.07252	2.02439	TAS2R38	taste 2 receptor member 38	TAS2R38	PTC|T2R38|T2R61|THIOT	taste 2 receptor member 38
204048_s_at	-0.718968	4.4e-05	0.00137	-5.07246	2.02425	PHACTR2	phosphatase and actin regulator 2	PHACTR2	C6orf56	phosphatase and actin regulator 2
225980_at	0.623092	4.41e-05	0.00137	5.07176	2.02259	ELMSAN1	ELM2 and Myb/SANT domain containing 1	#N/A	#N/A	#N/A
212619_at	1.11405	4.41e-05	0.00137	5.07172	2.02249	NEMP1	nuclear envelope integral membrane protein 1	NEMP1	TMEM194|TMEM194A	nuclear envelope integral membrane protein 1
212150_at	0.59281	4.42e-05	0.00138	5.07049	2.01958	EFR3A	EFR3 homolog A	EFR3A	-	EFR3 homolog A
214119_s_at	-1.03025	4.43e-05	0.00138	-5.06923	2.0166	LOC101929368///FKBP1A	uncharacterized LOC101929368///FK506 binding protein 1A	#N/A	#N/A	#N/A
235425_at	-1.01972	4.45e-05	0.00139	-5.06784	2.0133	SGO2	shugoshin 2	SGO2	SGOL2|TRIPIN	shugoshin 2
242892_at	-1.42342	4.45e-05	0.00139	-5.06765	2.01286			#N/A	#N/A	#N/A
203511_s_at	-0.712043	4.46e-05	0.00139	-5.06712	2.01161	TRAPPC3	trafficking protein particle complex 3	TRAPPC3	BET3	trafficking protein particle complex subunit 3
213798_s_at	-0.644602	4.46e-05	0.00139	-5.06667	2.01053	CAP1	adenylate cyclase associated protein 1	CAP1	CAP|CAP1-PEN	cyclase associated actin cytoskeleton regulatory protein 1
201925_s_at	0.983003	4.47e-05	0.00139	5.06567	2.00818	CD55	CD55 molecule (Cromer blood group)	CD55	CHAPLE|CR|CROM|DAF|TC	CD55 molecule (Cromer blood group)
228814_at	1.81692	4.49e-05	0.00139	5.06431	2.00496	RBBP6	RB binding protein 6, ubiquitin ligase	RBBP6	MY038|P2P-R|PACT|RBQ-1|SNAMA	RB binding protein 6, ubiquitin ligase
234640_x_at	-2.52539	4.49e-05	0.00139	-5.06394	2.00408			#N/A	#N/A	#N/A
205699_at	-1.77195	4.49e-05	0.00139	-5.06383	2.00383	MAP2K6	mitogen-activated protein kinase kinase 6	MAP2K6	MAPKK6|MEK6|MKK6|PRKMK6|SAPKK-3|SAPKK3	mitogen-activated protein kinase kinase 6
222193_at	-1.2187	4.49e-05	0.00139	-5.06373	2.0036	LDAH	lipid droplet associated hydrolase	LDAH	C2orf43|hLDAH	lipid droplet associated hydrolase
218016_s_at	0.853742	4.5e-05	0.00139	5.06289	2.00159	LOC101060521///POLR3E	DNA-directed RNA polymerase III subunit RPC5///RNA polymerase III subunit E	#N/A	#N/A	#N/A
203258_at	-0.650151	4.53e-05	0.0014	-5.06039	1.99567	DRAP1	DR1 associated protein 1	DRAP1	NC2-alpha	DR1 associated protein 1
242714_at	-1.56712	4.54e-05	0.0014	-5.05979	1.99426	LOC101928429	uncharacterized LOC101928429	#N/A	#N/A	#N/A
208297_s_at	-1.16205	4.54e-05	0.0014	-5.0597	1.99405	EVI5	ecotropic viral integration site 5	EVI5	EVI-5|NB4S	ecotropic viral integration site 5
208764_s_at	-0.501532	4.54e-05	0.0014	-5.05956	1.99372	ATP5G2	ATP synthase, H+ transporting, mitochondrial Fo complex subunit C2 (subunit 9)	#N/A	#N/A	#N/A
227072_at	0.746848	4.54e-05	0.0014	5.05936	1.99324	RTTN	rotatin	RTTN	MSSP	rotatin
223302_s_at	0.556555	4.54e-05	0.0014	5.05933	1.99318	ZNF655	zinc finger protein 655	ZNF655	VIK|VIK-1	zinc finger protein 655
218403_at	-0.772988	4.55e-05	0.0014	-5.05833	1.99081	TRIAP1	TP53 regulated inhibitor of apoptosis 1	TRIAP1	HSPC132|MDM35|P53CSV|WF-1	TP53 regulated inhibitor of apoptosis 1
239084_at	-0.769912	4.55e-05	0.0014	-5.05829	1.99072	SNAP29	synaptosome associated protein 29	SNAP29	CEDNIK|SNAP-29	synaptosome associated protein 29
212622_at	0.854616	4.57e-05	0.00141	5.0564	1.98623	TMEM41B	transmembrane protein 41B	TMEM41B	-	transmembrane protein 41B
219421_at	0.923532	4.59e-05	0.00141	5.05534	1.98373	TTC33	tetratricopeptide repeat domain 33	TTC33	OSRF	tetratricopeptide repeat domain 33
225226_at	0.476114	4.59e-05	0.00141	5.05516	1.9833	STRIP1	striatin interacting protein 1	STRIP1	FAM40A|FAR11A	striatin interacting protein 1
213926_s_at	-1.78219	4.59e-05	0.00141	-5.05503	1.98298	AGFG1	ArfGAP with FG repeats 1	AGFG1	HRB|RAB|RIP	ArfGAP with FG repeats 1
219541_at	-1.14745	4.59e-05	0.00141	-5.05477	1.98238	LIME1	Lck interacting transmembrane adaptor 1	LIME1	LIME|dJ583P15.4	Lck interacting transmembrane adaptor 1
208921_s_at	-0.617189	4.6e-05	0.00141	-5.05445	1.98163	SRI	sorcin	SRI	CP-22|CP22|SCN|V19	sorcin
201588_at	-0.423199	4.6e-05	0.00141	-5.05386	1.98023	TXNL1	thioredoxin like 1	TXNL1	HEL-S-114|TRP32|TXL-1|TXNL|Txl	thioredoxin like 1
205266_at	2.55196	4.62e-05	0.00142	5.05252	1.97706	LIF	leukemia inhibitory factor	LIF	CDF|DIA|HILDA|MLPLI	LIF interleukin 6 family cytokine
235607_at	-0.842167	4.62e-05	0.00142	-5.05208	1.97602	LOC101928963	uncharacterized LOC101928963	#N/A	#N/A	#N/A
226710_at	-0.924535	4.63e-05	0.00142	-5.05176	1.97525	C8orf82	chromosome 8 open reading frame 82	C8orf82	-	chromosome 8 open reading frame 82
217983_s_at	-0.442695	4.64e-05	0.00142	-5.05093	1.97329	RNASET2	ribonuclease T2	RNASET2	RNASE6PL|bA514O12.3	ribonuclease T2
203990_s_at	-0.828526	4.64e-05	0.00142	-5.05073	1.97281	KDM6A	lysine demethylase 6A	KDM6A	KABUK2|UTX|bA386N14.2	lysine demethylase 6A
224718_at	-0.800299	4.65e-05	0.00142	-5.04966	1.97027	YY1	YY1 transcription factor	YY1	DELTA|GADEVS|INO80S|NF-E1|UCRBP|YIN-YANG-1	YY1 transcription factor
220429_at	-1.98881	4.66e-05	0.00142	-5.04908	1.9689	NDST3	N-deacetylase and N-sulfotransferase 3	NDST3	HSST3	N-deacetylase and N-sulfotransferase 3
226663_at	-0.785386	4.66e-05	0.00142	-5.04899	1.96871	ANKRD10-IT1	ANKRD10 intronic transcript 1	ANKRD10-IT1	-	ANKRD10 intronic transcript 1
232940_s_at	-1.13	4.66e-05	0.00142	-5.04876	1.96815	KMT2C	lysine methyltransferase 2C	KMT2C	HALR|KLEFS2|MLL3	lysine methyltransferase 2C
224933_s_at	-0.955088	4.66e-05	0.00142	-5.04832	1.96712	JMJD1C	jumonji domain containing 1C	JMJD1C	KDM3C|TRIP-8|TRIP8	jumonji domain containing 1C
219709_x_at	-0.665336	4.67e-05	0.00142	-5.04819	1.96681	FAM173A	family with sequence similarity 173 member A	#N/A	#N/A	#N/A
204862_s_at	-0.588402	4.67e-05	0.00143	-5.04765	1.96552	NME3	NME/NM23 nucleoside diphosphate kinase 3	NME3	DR-nm23|NDPK-C|NDPKC|NM23-H3|NM23H3|c371H6.2	NME/NM23 nucleoside diphosphate kinase 3
201416_at	-1.75444	4.68e-05	0.00143	-5.04698	1.96393	SOX4	SRY-box 4	SOX4	CSS10|EVI16	SRY-box transcription factor 4
203020_at	0.652785	4.69e-05	0.00143	5.0461	1.96185	RABGAP1L	RAB GTPase activating protein 1 like	RABGAP1L	HHL|TBC1D18	RAB GTPase activating protein 1 like
208190_s_at	1.56287	4.7e-05	0.00143	5.04506	1.9594	LSR	lipolysis stimulated lipoprotein receptor	LSR	ILDR3|LISCH7	lipolysis stimulated lipoprotein receptor
223402_at	-0.893789	4.72e-05	0.00144	-5.04301	1.95454	DUSP23	dual specificity phosphatase 23	DUSP23	DUSP25|LDP-3|LDP3|MOSP|VHZ	dual specificity phosphatase 23
212296_at	-0.545743	4.73e-05	0.00144	-5.04255	1.95344	PSMD14	proteasome 26S subunit, non-ATPase 14	PSMD14	PAD1|POH1|RPN11	proteasome 26S subunit, non-ATPase 14
239311_at	0.873791	4.74e-05	0.00144	5.0421	1.9524			#N/A	#N/A	#N/A
223099_s_at	-0.628386	4.74e-05	0.00144	-5.04143	1.95079	LOC100507577///LONP2	uncharacterized LOC100507577///lon peptidase 2, peroxisomal	#N/A	#N/A	#N/A
1558041_a_at	2.31473	4.75e-05	0.00144	5.04101	1.9498	KIAA0895L	KIAA0895 like	#N/A	#N/A	#N/A
206453_s_at	-2.34571	4.77e-05	0.00145	-5.03867	1.94425	NDRG2	NDRG family member 2	NDRG2	SYLD	NDRG family member 2
235033_at	0.523392	4.78e-05	0.00145	5.03853	1.94394	NPEPL1	aminopeptidase-like 1	NPEPL1	bA261P9.2	aminopeptidase like 1
242836_at	1.63485	4.78e-05	0.00145	5.03846	1.94378			#N/A	#N/A	#N/A
220419_s_at	0.553382	4.78e-05	0.00145	5.03824	1.94325	USP25	ubiquitin specific peptidase 25	USP25	USP21	ubiquitin specific peptidase 25
1554316_at	-0.924442	4.79e-05	0.00145	-5.03729	1.941	PGLS	6-phosphogluconolactonase	PGLS	6PGL|HEL-S-304	6-phosphogluconolactonase
235341_at	-0.988942	4.79e-05	0.00145	-5.03725	1.94089	DNAJC3	DnaJ heat shock protein family (Hsp40) member C3	DNAJC3	ACPHD|ERdj6|HP58|P58|P58IPK|PRKRI|p58(IPK)	DnaJ heat shock protein family (Hsp40) member C3
1558233_s_at	0.95357	4.79e-05	0.00145	5.03701	1.94033	ATF1	activating transcription factor 1	ATF1	EWS-ATF1|FUS/ATF-1|TREB36	activating transcription factor 1
1568594_s_at	-0.957334	4.8e-05	0.00145	-5.0362	1.93842	TRIM52	tripartite motif containing 52	TRIM52	RNF102	tripartite motif containing 52
224960_at	0.537851	4.84e-05	0.00146	5.03264	1.92998	SCYL2	SCY1 like pseudokinase 2	SCYL2	AMC4|AMCNACC|CVAK104	SCY1 like pseudokinase 2
214373_at	1.48962	4.87e-05	0.00147	5.03071	1.92542			#N/A	#N/A	#N/A
230085_at	-1.20969	4.88e-05	0.00147	-5.02996	1.92365	PDK3	pyruvate dehydrogenase kinase 3	PDK3	CMTX6|GS1-358P8.4	pyruvate dehydrogenase kinase 3
220753_s_at	-0.632274	4.88e-05	0.00147	-5.02925	1.92195	CRYL1	crystallin lambda 1	CRYL1	GDH|HEL30|gul3DH|lambda-CRY	crystallin lambda 1
221079_s_at	-1.20163	4.89e-05	0.00147	-5.02894	1.92122	METTL2A///METTL2B	methyltransferase like 2A///methyltransferase like 2B	METTL2A	METTL2	methyltransferase 2A, tRNA N3-cytidine
211022_s_at	-1.15929	4.91e-05	0.00148	-5.02711	1.91688	ATRX	ATRX, chromatin remodeler	ATRX	JMS|MRX52|RAD54|RAD54L|XH2|XNP|ZNF-HX	ATRX chromatin remodeler
200750_s_at	-0.630773	4.91e-05	0.00148	-5.02688	1.91634	RAN	RAN, member RAS oncogene family	RAN	ARA24|Gsp1|TC4	RAN, member RAS oncogene family
212027_at	-0.847775	4.92e-05	0.00148	-5.02624	1.91482	RBM25	RNA binding motif protein 25	RBM25	NET52|RED120|RNPC7|S164|Snu71|fSAP94	RNA binding motif protein 25
223200_s_at	-0.701138	4.94e-05	0.00149	-5.02481	1.91145	LSG1	large 60S subunit nuclear export GTPase 1	LSG1	-	large 60S subunit nuclear export GTPase 1
212725_s_at	0.620087	4.95e-05	0.00149	5.0237	1.90882	TUG1	taurine up-regulated 1 (non-protein coding)	TUG1	LINC00080|NCRNA00080|TI-227H	taurine up-regulated 1
201363_s_at	1.0579	4.95e-05	0.00149	5.0235	1.90835	IVNS1ABP	influenza virus NS1A binding protein	IVNS1ABP	ARA3|FLARA3|HSPC068|IMD70|KLHL39|ND1|NS-1|NS1-BP|NS1BP	influenza virus NS1A binding protein
202259_s_at	0.690988	4.95e-05	0.00149	5.02342	1.90816	N4BP2L2	NEDD4 binding protein 2 like 2	N4BP2L2	92M18.3|CG005|CG016|PFAAP5	NEDD4 binding protein 2 like 2
229470_at	1.34399	5.01e-05	0.0015	5.01904	1.89777			#N/A	#N/A	#N/A
212955_s_at	-0.777038	5.03e-05	0.00151	-5.01722	1.89345	POLR2I	RNA polymerase II subunit I	POLR2I	RPB9|hRPB14.5	RNA polymerase II subunit I
208810_at	0.923321	5.04e-05	0.00151	5.01636	1.89144	TMEM135///DNAJB6	transmembrane protein 135///DnaJ heat shock protein family (Hsp40) member B6	TMEM135	PMP52	transmembrane protein 135
1570228_at	2.26239	5.04e-05	0.00151	5.01605	1.8907	CFHR3	complement factor H related 3	CFHR3	CFHL3|DOWN16|FHR-3|FHR3|HLF4	complement factor H related 3
1562481_at	1.1266	5.08e-05	0.00152	5.01335	1.8843	PCBP1-AS1	PCBP1 antisense RNA 1	PCBP1-AS1	Linc-GALH	PCBP1 antisense RNA 1
242088_at	1.08804	5.09e-05	0.00152	5.01215	1.88144	KLHL24	kelch like family member 24	KLHL24	CMH29|DRE1|EBS6|EBSSH|KRIP6	kelch like family member 24
1564656_at	1.13357	5.1e-05	0.00153	5.01108	1.87892			#N/A	#N/A	#N/A
208910_s_at	-0.733005	5.11e-05	0.00153	-5.01028	1.87703	C1QBP	complement C1q binding protein	C1QBP	COXPD33|GC1QBP|HABP1|SF2AP32|SF2p32|gC1Q-R|gC1qR|p32	complement C1q binding protein
207799_x_at	2.17753	5.12e-05	0.00153	5.00972	1.87569	ARMCX4	armadillo repeat containing, X-linked 4	ARMCX4	CXorf35|GASP4	armadillo repeat containing X-linked 4
202567_at	-0.59529	5.12e-05	0.00153	-5.00963	1.87549	SNRPD3	small nuclear ribonucleoprotein D3 polypeptide	SNRPD3	SMD3|Sm-D3	small nuclear ribonucleoprotein D3 polypeptide
212693_at	0.868614	5.14e-05	0.00153	5.00815	1.87197	MDN1	midasin AAA ATPase 1	MDN1	Rea1	midasin AAA ATPase 1
223390_at	-1.20172	5.14e-05	0.00153	-5.0081	1.87187	ARRDC1-AS1	ARRDC1 antisense RNA 1	ARRDC1-AS1	C9orf37	ARRDC1 antisense RNA 1
213179_at	0.526958	5.16e-05	0.00154	5.00663	1.86838	CNOT9	CCR4-NOT transcription complex subunit 9	CNOT9	CAF40|CT129|RCD-1|RCD1|RQCD1	CCR4-NOT transcription complex subunit 9
206471_s_at	-1.202	5.18e-05	0.00154	-5.00525	1.86511	PLXNC1	plexin C1	PLXNC1	CD232|PLXN-C1|VESPR	plexin C1
222130_s_at	-0.766108	5.18e-05	0.00154	-5.00466	1.86371	MRM2	mitochondrial rRNA methyltransferase 2	MRM2	FJH1|FTSJ2|HEL97|MTDPS17|RRMJ2	mitochondrial rRNA methyltransferase 2
242243_at	1.04955	5.2e-05	0.00155	5.00343	1.8608	TMF1	TATA element modulatory factor 1	TMF1	ARA160|TMF	TATA element modulatory factor 1
202038_at	0.459565	5.21e-05	0.00155	5.00268	1.85902	UBE4A	ubiquitination factor E4A	UBE4A	E4|NEDHMS|UBOX2|UFD2	ubiquitination factor E4A
200959_at	-0.638784	5.21e-05	0.00155	-5.0025	1.85858	FUS	FUS RNA binding protein	FUS	ALS6|ETM4|FUS1|HNRNPP2|POMP75|TLS|altFUS	FUS RNA binding protein
233749_at	2.8844	5.23e-05	0.00155	5.00126	1.85564	MSN	moesin	MSN	HEL70|IMD50	moesin
231836_at	0.970942	5.25e-05	0.00156	4.99989	1.8524	HKR1	HKR1, GLI-Kruppel zinc finger family member	#N/A	#N/A	#N/A
201070_x_at	-1.11335	5.25e-05	0.00156	-4.99916	1.85067	SF3B1	splicing factor 3b subunit 1	SF3B1	Hsh155|MDS|PRP10|PRPF10|SAP155|SF3b155	splicing factor 3b subunit 1
219649_at	0.576906	5.26e-05	0.00156	4.9988	1.84982	ALG6	ALG6, alpha-1,3-glucosyltransferase	ALG6	CDG1C	ALG6 alpha-1,3-glucosyltransferase
204097_s_at	-0.646229	5.26e-05	0.00156	-4.99851	1.84912	RBMX2	RNA binding motif protein, X-linked 2	RBMX2	CGI-79|Snu17	RNA binding motif protein X-linked 2
244868_at	1.65478	5.27e-05	0.00156	4.99799	1.84791			#N/A	#N/A	#N/A
240798_at	1.15204	5.28e-05	0.00156	4.99739	1.84647			#N/A	#N/A	#N/A
227088_at	1.8665	5.3e-05	0.00157	4.99588	1.8429	PDE5A	phosphodiesterase 5A	PDE5A	CGB-PDE|CN5A|PDE5	phosphodiesterase 5A
215023_s_at	0.800312	5.3e-05	0.00157	4.99563	1.84231	PEX1	peroxisomal biogenesis factor 1	PEX1	HMLR1|PBD1A|PBD1B|ZWS|ZWS1	peroxisomal biogenesis factor 1
208931_s_at	0.753377	5.31e-05	0.00157	4.99478	1.84029	ILF3	interleukin enhancer binding factor 3	ILF3	CBTF|DRBF|DRBP76|MMP4|MPHOSPH4|MPP4|MPP4110|NF-AT-90|NF110|NF110b|NF90|NF90a|NF90b|NF90c|NF90ctv|NFAR|NFAR-1|NFAR-2|NFAR110|NFAR2|NFAR90|TCP110|TCP80	interleukin enhancer binding factor 3
242839_at	1.58191	5.31e-05	0.00157	4.99453	1.83971			#N/A	#N/A	#N/A
212155_at	-0.74036	5.32e-05	0.00157	-4.99381	1.838	RNF187	ring finger protein 187	RNF187	RACO-1|RACO1	ring finger protein 187
219008_at	-1.12132	5.33e-05	0.00157	-4.9931	1.83632	LDAH	lipid droplet associated hydrolase	LDAH	C2orf43|hLDAH	lipid droplet associated hydrolase
233648_at	1.43804	5.35e-05	0.00158	4.9919	1.83348			#N/A	#N/A	#N/A
214683_s_at	0.76745	5.35e-05	0.00158	4.99146	1.83243	CLK1	CDC like kinase 1	CLK1	CLK|CLK/STY|STY	CDC like kinase 1
214214_s_at	-0.684311	5.4e-05	0.00159	-4.98798	1.82417	C1QBP	complement C1q binding protein	C1QBP	COXPD33|GC1QBP|HABP1|SF2AP32|SF2p32|gC1Q-R|gC1qR|p32	complement C1q binding protein
225754_at	1.09584	5.4e-05	0.00159	4.98752	1.82308	AP1G1	adaptor related protein complex 1 gamma 1 subunit	AP1G1	ADTG|CLAPG1|USRISD	adaptor related protein complex 1 subunit gamma 1
226894_at	0.821013	5.42e-05	0.0016	4.98624	1.82005	SLC35A3	solute carrier family 35 member A3	SLC35A3	AMRS	solute carrier family 35 member A3
230389_at	0.930923	5.42e-05	0.0016	4.98614	1.81982	FNBP1	formin binding protein 1	FNBP1	FBP17	formin binding protein 1
216870_x_at	0.947133	5.45e-05	0.0016	4.9839	1.81452	DLEU2	deleted in lymphocytic leukemia 2 (non-protein coding)	DLEU2	ALT1|BCMSUN|DLB2|LEU2|LINC00022|MIR15AHG|NCRNA00022|RFP2|RFP2OS|TRIM13OS	deleted in lymphocytic leukemia 2
1568620_at	-1.08186	5.46e-05	0.00161	-4.98342	1.81336	CSAD	cysteine sulfinic acid decarboxylase	CSAD	CSD|PCAP	cysteine sulfinic acid decarboxylase
235266_at	-1.23691	5.47e-05	0.00161	-4.98226	1.81062	ATAD2	ATPase family, AAA domain containing 2	ATAD2	ANCCA|CT137|PRO2000	ATPase family AAA domain containing 2
227613_at	2.17387	5.5e-05	0.00162	4.9802	1.80575	ZNF331	zinc finger protein 331	ZNF331	RITA|ZNF361|ZNF463	zinc finger protein 331
240054_at	0.823576	5.51e-05	0.00162	4.97968	1.8045			#N/A	#N/A	#N/A
200824_at	-0.993635	5.51e-05	0.00162	-4.97933	1.80367	GSTP1	glutathione S-transferase pi 1	GSTP1	DFN7|FAEES3|GST3|GSTP|HEL-S-22|PI	glutathione S-transferase pi 1
203950_s_at	0.860139	5.53e-05	0.00162	4.97841	1.80148	CLCN6	chloride voltage-gated channel 6	CLCN6	CLC-6|CONRIBA	chloride voltage-gated channel 6
227595_at	0.658159	5.53e-05	0.00162	4.97804	1.80062	ZMYM6	zinc finger MYM-type containing 6	ZMYM6	Buster2|MYM|ZBED7|ZNF198L4|ZNF258	zinc finger MYM-type containing 6
32029_at	-0.704676	5.54e-05	0.00162	-4.97722	1.79868	LOC101060747///PDPK1	3-phosphoinositide-dependent protein kinase 1-like///3-phosphoinositide dependent protein kinase 1	#N/A	#N/A	#N/A
204331_s_at	-0.750942	5.55e-05	0.00162	-4.97673	1.79751	MRPS12	mitochondrial ribosomal protein S12	MRPS12	MPR-S12|MT-RPS12|RPMS12|RPS12|RPSM12|uS12m	mitochondrial ribosomal protein S12
210828_s_at	-1.95134	5.55e-05	0.00162	-4.97672	1.7975	ARNT	aryl hydrocarbon receptor nuclear translocator	ARNT	ARNT1|HIF-1-beta|HIF-1beta|HIF1-beta|HIF1B|HIF1BETA|TANGO|bHLHe2	aryl hydrocarbon receptor nuclear translocator
207358_x_at	0.676398	5.56e-05	0.00163	4.97605	1.7959	MACF1	microtubule-actin crosslinking factor 1	MACF1	ABP620|ACF7|KIAA0754|LIS9|Lnc-PMIF|MACF|OFC4	microtubule actin crosslinking factor 1
228001_at	0.969598	5.57e-05	0.00163	4.97528	1.79407	TMEM50B	transmembrane protein 50B	TMEM50B	C21orf4|HCVP7TP3	transmembrane protein 50B
218040_at	0.687369	5.57e-05	0.00163	4.97511	1.79367	PRPF38B	pre-mRNA processing factor 38B	PRPF38B	NET1	pre-mRNA processing factor 38B
222576_s_at	-0.995602	5.58e-05	0.00163	-4.97453	1.79229	AGO1	argonaute 1, RISC catalytic component	AGO1	EIF2C|EIF2C1|GERP95|NEDLBAS|Q99|hAgo1	argonaute RISC component 1
233753_at	1.10612	5.58e-05	0.00163	4.97451	1.79224	SCAF4	SR-related CTD associated factor 4	SCAF4	FZS|SFRS15|SRA4	SR-related CTD associated factor 4
222634_s_at	-0.594911	5.59e-05	0.00163	-4.97371	1.79035	TBL1XR1	transducin (beta)-like 1 X-linked receptor 1	TBL1XR1	C21|DC42|IRA1|MRD41|TBLR1	TBL1X/Y related 1
225452_at	-0.80805	5.59e-05	0.00163	-4.97361	1.79012	MED1	mediator complex subunit 1	MED1	CRSP1|CRSP200|DRIP205|DRIP230|PBP|PPARBP|PPARGBP|RB18A|TRAP220|TRIP2	mediator complex subunit 1
224027_at	1.10078	5.61e-05	0.00164	4.97187	1.78599	CCL28	C-C motif chemokine ligand 28	CCL28	CCK1|MEC|SCYA28	C-C motif chemokine ligand 28
228389_at	0.910303	5.62e-05	0.00164	4.97115	1.78429			#N/A	#N/A	#N/A
1569053_at	1.53904	5.64e-05	0.00164	4.96962	1.78065	AP3M2	adaptor related protein complex 3 mu 2 subunit	AP3M2	AP47B|CLA20|P47B	adaptor related protein complex 3 subunit mu 2
235011_at	0.978876	5.65e-05	0.00164	4.96931	1.77991	MAP3K2	mitogen-activated protein kinase kinase kinase 2	MAP3K2	MEKK2|MEKK2B	mitogen-activated protein kinase kinase kinase 2
208806_at	0.964602	5.65e-05	0.00164	4.96901	1.77922	CHD3	chromodomain helicase DNA binding protein 3	CHD3	Mi-2a|Mi2-ALPHA|SNIBCPS|ZFH	chromodomain helicase DNA binding protein 3
213490_s_at	0.709904	5.66e-05	0.00164	4.96857	1.77817	MAP2K2	mitogen-activated protein kinase kinase 2	MAP2K2	CFC4|MAPKK2|MEK2|MKK2|PRKMK2	mitogen-activated protein kinase kinase 2
216350_s_at	1.2159	5.67e-05	0.00165	4.96787	1.77651	ZNF10	zinc finger protein 10	ZNF10	KOX1	zinc finger protein 10
208070_s_at	0.667831	5.67e-05	0.00165	4.96763	1.77593	REV3L	REV3 like, DNA directed polymerase zeta catalytic subunit	REV3L	POLZ|REV3	REV3 like, DNA directed polymerase zeta catalytic subunit
208485_x_at	-0.94216	5.69e-05	0.00165	-4.96638	1.77298	CFLAR	CASP8 and FADD like apoptosis regulator	CFLAR	CASH|CASP8AP1|CLARP|Casper|FLAME|FLAME-1|FLAME1|FLIP|I-FLICE|MRIT|c-FLIP|c-FLIPL|c-FLIPR|c-FLIPS|cFLIP	CASP8 and FADD like apoptosis regulator
232304_at	1.26826	5.7e-05	0.00165	4.96589	1.77181	PELI1	pellino E3 ubiquitin protein ligase 1	PELI1	-	pellino E3 ubiquitin protein ligase 1
228861_at	-0.788325	5.7e-05	0.00165	-4.96582	1.77164	CDS2	CDP-diacylglycerol synthase 2	CDS2	-	CDP-diacylglycerol synthase 2
223516_s_at	-0.582403	5.7e-05	0.00165	-4.96571	1.77139	TOMM6///PRICKLE4	translocase of outer mitochondrial membrane 6///prickle planar cell polarity protein 4	TOMM6	OBTP|TOM6	translocase of outer mitochondrial membrane 6
213341_at	1.05959	5.71e-05	0.00165	4.96519	1.77016	FEM1C	fem-1 homolog C	FEM1C	EUROIMAGE686608|EUROIMAGE783647|FEM1A	fem-1 homolog C
227775_at	1.02455	5.72e-05	0.00165	4.96428	1.768	CELF6	CUGBP, Elav-like family member 6	CELF6	BRUNOL6	CUGBP Elav-like family member 6
225047_at	1.31314	5.74e-05	0.00166	4.96289	1.76469	NUP58	nucleoporin 58	NUP58	NUP45|NUPL1|PRO2463	nucleoporin 58
217234_s_at	-1.07432	5.74e-05	0.00166	-4.96287	1.76465	EZR	ezrin	EZR	CVIL|CVL|HEL-S-105|VIL2	ezrin
227450_at	0.757524	5.78e-05	0.00167	4.95985	1.7575	ERP27	endoplasmic reticulum protein 27	ERP27	C12orf46|PDIA8	endoplasmic reticulum protein 27
234986_at	0.873668	5.78e-05	0.00167	4.95983	1.75745	GCLM	glutamate-cysteine ligase modifier subunit	GCLM	GLCLR	glutamate-cysteine ligase modifier subunit
213028_at	0.762925	5.8e-05	0.00167	4.95845	1.75417	NFRKB	nuclear factor related to kappaB binding protein	NFRKB	INO80G	nuclear factor related to kappaB binding protein
224994_at	-0.73342	5.81e-05	0.00168	-4.95772	1.75244	CAMK2D	calcium/calmodulin dependent protein kinase II delta	CAMK2D	CAMKD	calcium/calmodulin dependent protein kinase II delta
217809_at	-0.679059	5.81e-05	0.00168	-4.95745	1.75179	BZW2	basic leucine zipper and W2 domains 2	BZW2	5MP1|HSPC028|MST017|MSTP017	basic leucine zipper and W2 domains 2
204332_s_at	-0.506865	5.82e-05	0.00168	-4.95731	1.75147	AGA	aspartylglucosaminidase	AGA	AGU|ASRG|GA	aspartylglucosaminidase
1570126_at	1.67199	5.82e-05	0.00168	4.9572	1.75121			#N/A	#N/A	#N/A
222826_at	-0.68508	5.83e-05	0.00168	-4.95629	1.74904	BLOC1S6	biogenesis of lysosomal organelles complex 1 subunit 6	BLOC1S6	BLOS6|HPS9|PA|PALLID|PLDN	biogenesis of lysosomal organelles complex 1 subunit 6
241774_at	1.08539	5.83e-05	0.00168	4.956	1.74835	PSMA3-AS1	PSMA3 antisense RNA 1	PSMA3-AS1	-	PSMA3 antisense RNA 1
211424_x_at	-1.33153	5.85e-05	0.00168	-4.95491	1.74578	METTL7A	methyltransferase like 7A	#N/A	#N/A	#N/A
226512_at	0.954199	5.85e-05	0.00168	4.95465	1.74516	ZMYM2	zinc finger MYM-type containing 2	ZMYM2	FIM|MYM|NECRC|RAMP|SCLL|ZNF198	zinc finger MYM-type containing 2
207801_s_at	-0.432193	5.87e-05	0.00169	-4.95354	1.74251	RNF10	ring finger protein 10	RNF10	RIE2	ring finger protein 10
222708_s_at	-0.858219	5.88e-05	0.00169	-4.95272	1.74059	STX17	syntaxin 17	STX17	-	syntaxin 17
232098_at	1.71204	5.89e-05	0.00169	4.95221	1.73937	DST	dystonin	DST	BP240|BPA|BPAG1|CATX-15|CATX15|D6S1101|DMH|DT|EBS3|EBSB2|HSAN6|MACF2	dystonin
204276_at	-1.13941	5.89e-05	0.00169	-4.95199	1.73885	TK2	thymidine kinase 2, mitochondrial	TK2	MTDPS2|MTTK|PEOB3|SCA31|TK2-EXT	thymidine kinase 2
227514_at	-1.58551	5.91e-05	0.00169	-4.95099	1.73648	ITPRIPL2	inositol 1,4,5-trisphosphate receptor interacting protein like 2	ITPRIPL2	D1C	ITPRIP like 2
212596_s_at	-0.606082	5.91e-05	0.00169	-4.95063	1.73561	HMGXB4	HMG-box containing 4	HMGXB4	HMG2L1|HMGBCG|P53N|THC211630	HMG-box containing 4
239721_at	1.24355	5.92e-05	0.00169	4.95027	1.73477			#N/A	#N/A	#N/A
233350_s_at	-0.600758	5.92e-05	0.00169	-4.95018	1.73455	TEX264	testis expressed 264	TEX264	ZSIG11	testis expressed 264, ER-phagy receptor
215123_at	-1.58826	5.96e-05	0.00171	-4.94714	1.72734	NPIPA5///NPIPB5///LOC613037///NPIPB4///NPIPB3	nuclear pore complex interacting protein family member A5///nuclear pore complex interacting protein family member B5///nuclear pore complex interacting protein member///nuclear pore complex interacting protein family member B4///nuclear pore complex interacting protein family member B3	NPIPA5	NPIP	nuclear pore complex interacting protein family member A5
212694_s_at	-0.640337	5.97e-05	0.00171	-4.94654	1.72592	PCCB	propionyl-CoA carboxylase beta subunit	PCCB	-	propionyl-CoA carboxylase subunit beta
224311_s_at	-0.89211	5.97e-05	0.00171	-4.94636	1.72548	CAB39	calcium binding protein 39	CAB39	CGI-66|MO25	calcium binding protein 39
202056_at	0.622497	5.98e-05	0.00171	4.94561	1.72371	KPNA1	karyopherin subunit alpha 1	KPNA1	IPOA5|NPI-1|RCH2|SRP1	karyopherin subunit alpha 1
200901_s_at	-0.762402	5.99e-05	0.00171	-4.94507	1.72244	M6PR///PHC1	mannose-6-phosphate receptor, cation dependent///polyhomeotic homolog 1	M6PR	CD-M6PR|CD-MPR|MPR 46|MPR-46|MPR46|SMPR	mannose-6-phosphate receptor, cation dependent
1557539_at	0.869826	6.01e-05	0.00171	4.94398	1.71985	FBRSL1	fibrosin like 1	FBRSL1	-	fibrosin like 1
230491_at	0.963138	6.01e-05	0.00171	4.94396	1.7198			#N/A	#N/A	#N/A
225947_at	0.611881	6.01e-05	0.00171	4.94373	1.71925	MYO19	myosin XIX	MYO19	MYOHD1	myosin XIX
219076_s_at	-0.777833	6.03e-05	0.00172	-4.94221	1.71566	PXMP2	peroxisomal membrane protein 2	PXMP2	MPV17L3|PMP22	peroxisomal membrane protein 2
223320_s_at	0.472652	6.04e-05	0.00172	4.94154	1.71406	ABCB10	ATP binding cassette subfamily B member 10	ABCB10	EST20237|M-ABC2|MTABC2	ATP binding cassette subfamily B member 10
213753_x_at	-0.597944	6.06e-05	0.00172	-4.9404	1.71135	EIF5A	eukaryotic translation initiation factor 5A	EIF5A	EIF-5A|EIF5A1|FABAS|eIF-4D|eIF5AI	eukaryotic translation initiation factor 5A
217951_s_at	-0.800883	6.06e-05	0.00172	-4.94036	1.71126	PHF3	PHD finger protein 3	PHF3	-	PHD finger protein 3
203613_s_at	-0.563986	6.07e-05	0.00173	-4.93958	1.70941	NDUFB6	NADH:ubiquinone oxidoreductase subunit B6	NDUFB6	B17|CI	NADH:ubiquinone oxidoreductase subunit B6
218297_at	0.88853	6.1e-05	0.00173	4.93746	1.70437	FAM188A	family with sequence similarity 188 member A	#N/A	#N/A	#N/A
212037_at	1.04382	6.11e-05	0.00174	4.93681	1.70284	PNN	pinin, desmosome associated protein	PNN	DRS|DRSP|SDK3|memA	pinin, desmosome associated protein
212045_at	-0.669311	6.12e-05	0.00174	-4.9363	1.70163	GLG1	golgi glycoprotein 1	GLG1	CFR-1|ESL-1|MG-160|MG160	golgi glycoprotein 1
235051_at	-0.909716	6.13e-05	0.00174	-4.93592	1.70073	CCDC50	coiled-coil domain containing 50	CCDC50	C3orf6|DFNA44|YMER	coiled-coil domain containing 50
221954_at	0.914803	6.14e-05	0.00174	4.9347	1.69782	OSER1	oxidative stress responsive serine rich 1	OSER1	C20orf111|HSPC207|Osr1|Perit1|dJ1183I21.1	oxidative stress responsive serine rich 1
203181_x_at	-0.531013	6.15e-05	0.00174	-4.93449	1.69733	SRPK2	SRSF protein kinase 2	SRPK2	SFRSK2	SRSF protein kinase 2
1558747_at	-1.11824	6.19e-05	0.00175	-4.93177	1.69089	SMCHD1	structural maintenance of chromosomes flexible hinge domain containing 1	SMCHD1	BAMS|FSHD2	structural maintenance of chromosomes flexible hinge domain containing 1
235811_at	-1.44126	6.2e-05	0.00176	-4.93095	1.68894			#N/A	#N/A	#N/A
57539_at	-0.619598	6.25e-05	0.00177	-4.92758	1.68095	ZGPAT///LIME1	zinc finger CCCH-type and G-patch domain containing///Lck interacting transmembrane adaptor 1	ZGPAT	GPATC6|GPATCH6|KIAA1847|ZC3H9|ZC3HDC9|ZIP	zinc finger CCCH-type and G-patch domain containing
220925_at	-0.66803	6.26e-05	0.00177	-4.92681	1.6791	NAA35	N(alpha)-acetyltransferase 35, NatC auxiliary subunit	NAA35	EGAP|MAK10|MAK10P|bA379P1.1	N-alpha-acetyltransferase 35, NatC auxiliary subunit
219125_s_at	-0.680115	6.28e-05	0.00177	-4.92582	1.67676	SLC50A1	solute carrier family 50 member 1	SLC50A1	HsSWEET1|RAG1AP1|SCP|SWEET1|slv	solute carrier family 50 member 1
212001_at	0.61131	6.28e-05	0.00177	4.92575	1.6766	SUGP2	SURP and G-patch domain containing 2	SUGP2	SFRS14|SRFS14	SURP and G-patch domain containing 2
200739_s_at	-0.561684	6.28e-05	0.00177	-4.92548	1.67597	SUMO3	small ubiquitin-like modifier 3	SUMO3	SMT3A|SMT3H1|SUMO-3|Smt3B	small ubiquitin like modifier 3
200967_at	-0.451363	6.3e-05	0.00178	-4.92462	1.67391	PPIB	peptidylprolyl isomerase B	PPIB	CYP-S1|CYPB|HEL-S-39|OI9|SCYLP	peptidylprolyl isomerase B
231904_at	0.915688	6.35e-05	0.00179	4.92118	1.66575	U2AF1	U2 small nuclear RNA auxiliary factor 1	U2AF1	FP793|RN|RNU2AF1|U2AF35|U2AFBP	U2 small nuclear RNA auxiliary factor 1
209273_s_at	0.779067	6.36e-05	0.00179	4.92068	1.66457	ISCA1	iron-sulfur cluster assembly 1	ISCA1	HBLD2|ISA1|MMDS5|hIscA|hIscA1	iron-sulfur cluster assembly 1
203552_at	0.593837	6.38e-05	0.0018	4.91941	1.66156	MAP4K5	mitogen-activated protein kinase kinase kinase kinase 5	MAP4K5	GCKR|KHS|KHS1|MAPKKKK5	mitogen-activated protein kinase kinase kinase kinase 5
202616_s_at	1.19427	6.4e-05	0.0018	4.91809	1.65843	MECP2	methyl-CpG binding protein 2	MECP2	AUTSX3|MRX16|MRX79|MRXS13|MRXSL|PPMX|RS|RTS|RTT	methyl-CpG binding protein 2
202708_s_at	1.27863	6.41e-05	0.0018	4.91744	1.65689	HIST2H2BE	histone cluster 2, H2be	#N/A	#N/A	#N/A
1563277_at	-1.03953	6.41e-05	0.0018	-4.91696	1.65574			#N/A	#N/A	#N/A
212293_at	0.63526	6.42e-05	0.0018	4.91688	1.65556	HIPK1	homeodomain interacting protein kinase 1	HIPK1	Myak|Nbak2	homeodomain interacting protein kinase 1
1558445_at	1.26736	6.42e-05	0.0018	4.91676	1.65527			#N/A	#N/A	#N/A
240803_at	-0.853096	6.43e-05	0.00181	-4.91567	1.65268			#N/A	#N/A	#N/A
204780_s_at	0.950027	6.44e-05	0.00181	4.91557	1.65244	FAS	Fas cell surface death receptor	FAS	ALPS1A|APO-1|APT1|CD95|FAS1|FASTM|TNFRSF6	Fas cell surface death receptor
232005_at	1.15485	6.44e-05	0.00181	4.91545	1.65215	DNAH1	dynein axonemal heavy chain 1	DNAH1	CILD37|DNAHC1|HDHC7|HL-11|HL11|HSRF-1|SPGF18|XLHSRF-1	dynein axonemal heavy chain 1
204384_at	-2.70892	6.44e-05	0.00181	-4.91526	1.65171	GOLGA2	golgin A2	GOLGA2	DEDHMB|GM130	golgin A2
201056_at	0.573368	6.45e-05	0.00181	4.91477	1.65054	GOLGB1	golgin B1	GOLGB1	GCP|GCP372|GOLIM1	golgin B1
235864_at	-1.43741	6.45e-05	0.00181	-4.91474	1.65046	ATP6V1D	ATPase H+ transporting V1 subunit D	ATP6V1D	ATP6M|VATD|VMA8	ATPase H+ transporting V1 subunit D
227047_x_at	-0.576121	6.45e-05	0.00181	-4.91465	1.65026	ZBTB4	zinc finger and BTB domain containing 4	ZBTB4	KAISO-L1|ZNF903	zinc finger and BTB domain containing 4
225030_at	-0.552092	6.47e-05	0.00181	-4.91324	1.64691	BOD1	biorientation of chromosomes in cell division 1	BOD1	FAM44B	biorientation of chromosomes in cell division 1
214766_s_at	0.642431	6.47e-05	0.00181	4.91323	1.6469	AHCTF1	AT-hook containing transcription factor 1	AHCTF1	ELYS|MST108|MSTP108|TMBS62	AT-hook containing transcription factor 1
1559022_at	0.919926	6.48e-05	0.00181	4.91305	1.64646	EFCAB14	EF-hand calcium binding domain 14	EFCAB14	KIAA0494	EF-hand calcium binding domain 14
229099_at	-0.785251	6.48e-05	0.00181	-4.91244	1.64501	UQCC3	ubiquinol-cytochrome c reductase complex assembly factor 3	UQCC3	C11orf83|CCDS41658.1|MC3DN9|UNQ655	ubiquinol-cytochrome c reductase complex assembly factor 3
202773_s_at	-1.79153	6.49e-05	0.00181	-4.91186	1.64365	SFSWAP	splicing factor SWAP homolog	SFSWAP	SFRS8|SWAP	splicing factor SWAP
242931_at	0.962952	6.5e-05	0.00181	4.91135	1.64242			#N/A	#N/A	#N/A
210667_s_at	-0.969178	6.5e-05	0.00181	-4.91118	1.64203	C21orf33	chromosome 21 open reading frame 33	#N/A	#N/A	#N/A
223085_at	0.810807	6.5e-05	0.00181	4.91117	1.642	RNF19A	ring finger protein 19A, RBR E3 ubiquitin protein ligase	RNF19A	RNF19	ring finger protein 19A, RBR E3 ubiquitin protein ligase
216944_s_at	0.653906	6.53e-05	0.00182	4.90964	1.63837	ITPR1	inositol 1,4,5-trisphosphate receptor type 1	ITPR1	ACV|CLA4|INSP3R1|IP3R|IP3R1|PPP1R94|SCA15|SCA16|SCA29	inositol 1,4,5-trisphosphate receptor type 1
208831_x_at	0.76437	6.54e-05	0.00182	4.90915	1.6372	SUPT6H	SPT6 homolog, histone chaperone	SUPT6H	SPT6|SPT6H|emb-5	SPT6 homolog, histone chaperone and transcription elongation factor
217797_at	-0.608094	6.56e-05	0.00183	-4.9075	1.63329	UFC1	ubiquitin-fold modifier conjugating enzyme 1	UFC1	HSPC155|NEDSG	ubiquitin-fold modifier conjugating enzyme 1
223445_at	-0.633052	6.6e-05	0.00184	-4.90547	1.62848	DTNBP1	dystrobrevin binding protein 1	DTNBP1	BLOC1S8|DBND|HPS7|My031|SDY	dystrobrevin binding protein 1
32088_at	0.769047	6.6e-05	0.00184	4.90493	1.62719	BLZF1	basic leucine zipper nuclear factor 1	BLZF1	GOLGIN-45|JEM-1|JEM-1s|JEM1	basic leucine zipper nuclear factor 1
243209_at	1.89413	6.61e-05	0.00184	4.90439	1.62592	KCNQ4	potassium voltage-gated channel subfamily Q member 4	KCNQ4	DFNA2|DFNA2A|KV7.4	potassium voltage-gated channel subfamily Q member 4
201454_s_at	-0.496803	6.63e-05	0.00184	-4.90354	1.62388	NPEPPS	aminopeptidase puromycin sensitive	NPEPPS	AAP-S|MP100|PSA	aminopeptidase puromycin sensitive
224850_at	0.630978	6.63e-05	0.00184	4.90352	1.62384	ATAD1	ATPase family, AAA domain containing 1	ATAD1	AFDC1|FNP001|HKPX4|Msp1|THORASE|hATAD1	ATPase family AAA domain containing 1
225395_s_at	-0.471509	6.65e-05	0.00185	-4.90235	1.62106	FAM120AOS	family with sequence similarity 120A opposite strand	FAM120AOS	C9orf10OS	family with sequence similarity 120 member A opposite strand
223860_at	1.20326	6.68e-05	0.00185	4.90005	1.6156			#N/A	#N/A	#N/A
218832_x_at	-1.8322	6.68e-05	0.00185	-4.89996	1.61538	ARRB1	arrestin beta 1	ARRB1	ARB1|ARR1	arrestin beta 1
225797_at	-0.659756	6.69e-05	0.00186	-4.89956	1.61445	MRPL54	mitochondrial ribosomal protein L54	MRPL54	L54mt|MRP-L54|mL54	mitochondrial ribosomal protein L54
227485_at	0.606434	6.71e-05	0.00186	4.89824	1.61131	INTS6L	integrator complex subunit 6 like	INTS6L	DDX26B	integrator complex subunit 6 like
219279_at	0.917205	6.72e-05	0.00186	4.89777	1.61019	DOCK10	dedicator of cytokinesis 10	DOCK10	DRIP2|Nbla10300|ZIZ3	dedicator of cytokinesis 10
204867_at	-0.752148	6.72e-05	0.00186	-4.89776	1.61017	GCHFR	GTP cyclohydrolase I feedback regulator	GCHFR	GFRP|HsT16933|P35	GTP cyclohydrolase I feedback regulator
208223_s_at	-1.08129	6.73e-05	0.00186	-4.89739	1.6093	ACVR1B	activin A receptor type 1B	ACVR1B	ACTRIB|ACVRLK4|ALK4|SKR2	activin A receptor type 1B
209739_s_at	-1.12002	6.74e-05	0.00186	-4.89682	1.60793	PNPLA4	patatin like phospholipase domain containing 4	PNPLA4	DXS1283E|GS2|iPLA2eta	patatin like phospholipase domain containing 4
202737_s_at	-0.663003	6.74e-05	0.00186	-4.89679	1.60787	LSM4	LSM4 homolog, U6 small nuclear RNA and mRNA degradation associated	LSM4	GRP|YER112W	LSM4 homolog, U6 small nuclear RNA and mRNA degradation associated
217600_at	-2.18057	6.77e-05	0.00187	-4.89479	1.60311	SCUBE3	signal peptide, CUB domain and EGF like domain containing 3	SCUBE3	CEGF3|SSFSC2	signal peptide, CUB domain and EGF like domain containing 3
211950_at	0.550584	6.82e-05	0.00188	4.89166	1.59568	UBR4	ubiquitin protein ligase E3 component n-recognin 4	UBR4	RBAF600|ZUBR1|p600	ubiquitin protein ligase E3 component n-recognin 4
229031_at	-0.774617	6.83e-05	0.00188	-4.89112	1.59441			#N/A	#N/A	#N/A
208746_x_at	-0.440759	6.85e-05	0.00189	-4.89001	1.59177	ATP5L	ATP synthase, H+ transporting, mitochondrial Fo complex subunit G	#N/A	#N/A	#N/A
224660_at	-0.575682	6.85e-05	0.00189	-4.88994	1.5916	PYURF///PIGY	PIGY upstream reading frame///phosphatidylinositol glycan anchor biosynthesis class Y	PYURF	NDUFAFQ|PREY	PIGY upstream open reading frame
201569_s_at	-0.70655	6.86e-05	0.00189	-4.88937	1.59024	SAMM50	SAMM50 sorting and assembly machinery component	SAMM50	CGI-51|OMP85|SAM50|TOB55|TRG-3|YNL026W	SAMM50 sorting and assembly machinery component
218184_at	0.598267	6.93e-05	0.00191	4.88496	1.57978	TULP4	tubby like protein 4	TULP4	TUSP	TUB like protein 4
238032_at	-1.04243	6.94e-05	0.00191	-4.88467	1.5791			#N/A	#N/A	#N/A
235014_at	-1.06786	6.94e-05	0.00191	-4.88444	1.57855	ILF3-AS1	ILF3 antisense RNA 1 (head to head)	#N/A	#N/A	#N/A
238082_at	1.41016	6.94e-05	0.00191	4.8844	1.57844			#N/A	#N/A	#N/A
224725_at	0.761372	6.95e-05	0.00191	4.8842	1.57799	MIB1	mindbomb E3 ubiquitin protein ligase 1	MIB1	DIP-1|DIP1|LVNC7|MIB|ZZANK2|ZZZ6	MIB E3 ubiquitin protein ligase 1
222619_at	-0.785618	6.95e-05	0.00191	-4.88363	1.57663	ZNF281	zinc finger protein 281	ZNF281	GZP1|ZBP-99|ZBP99|ZNP-99	zinc finger protein 281
212697_at	-0.867526	6.96e-05	0.00191	-4.88341	1.57611	FAM134C	family with sequence similarity 134 member C	#N/A	#N/A	#N/A
217205_at	-0.844306	7e-05	0.00192	-4.88068	1.56962	LOC100420758	poly(A) binding protein nuclear 1 pseudogene	#N/A	#N/A	#N/A
203542_s_at	-1.15586	7.02e-05	0.00193	-4.87974	1.56739	KLF9	Kruppel like factor 9	KLF9	BTEB|BTEB1	KLF transcription factor 9
236841_at	-0.855886	7.03e-05	0.00193	-4.87926	1.56624	LOC100134445	uncharacterized LOC100134445	#N/A	#N/A	#N/A
218671_s_at	-0.635171	7.05e-05	0.00193	-4.87828	1.56391	ATPIF1	ATPase inhibitory factor 1	#N/A	#N/A	#N/A
225191_at	1.86045	7.05e-05	0.00193	4.8781	1.56349	CIRBP	cold inducible RNA binding protein	CIRBP	CIRP	cold inducible RNA binding protein
218311_at	0.694421	7.09e-05	0.00194	4.8759	1.55826	MAP4K3	mitogen-activated protein kinase kinase kinase kinase 3	MAP4K3	GLK|MAPKKKK3|MEKKK 3|MEKKK3|RAB8IPL1	mitogen-activated protein kinase kinase kinase kinase 3
201114_x_at	-0.442395	7.09e-05	0.00194	-4.87587	1.55819	PSMA7	proteasome subunit alpha 7	PSMA7	C6|HEL-S-276|HSPC|RC6-1|XAPC7	proteasome 20S subunit alpha 7
221896_s_at	-0.573936	7.11e-05	0.00194	-4.87479	1.55564	HIGD1A	HIG1 hypoxia inducible domain family member 1A	HIGD1A	HIG1|RCF1a	HIG1 hypoxia inducible domain family member 1A
[truncated: 52,676 more rows]

## Sheet: Up
ID	logFC	P.Value	adj.P.Val	Gene.symbol.RawData	Gene.title	Gene.symbol_Official	Synonyms	Description
212575_at	4.3145	6.23e-10	5.49e-07	TMEM259	transmembrane protein 259	TMEM259	ASBABP1|C19orf6|MBRL|MEMBRALIN|R32184_3	transmembrane protein 259
225107_at	2.061	6.48e-10	5.53e-07	HNRNPA2B1	heterogeneous nuclear ribonucleoprotein A2/B1	HNRNPA2B1	HNRNPA2|HNRNPB1|HNRPA2|HNRPA2B1|HNRPB1|IBMPFD2|OPMD2|RNPA2|SNRPB1	heterogeneous nuclear ribonucleoprotein A2/B1
201367_s_at	2.89396	1.71e-08	5.27e-06	ZFP36L2	ZFP36 ring finger protein like 2	ZFP36L2	BRF2|ERF-2|ERF2|OOMD13|OZEMA13|RNF162C|TIS11D	ZFP36 ring finger protein like 2
216297_at	2.05973	6.63e-08	1.37e-05			#N/A	#N/A	#N/A
236511_at	2.18731	2.09e-07	2.98e-05			#N/A	#N/A	#N/A
232291_at	2.10115	8.25e-07	7.9e-05	MIR17HG///MIR92A1///MIR20A///MIR19B1///MIR19A///MIR18A///MIR17	miR-17-92a-1 cluster host gene///microRNA 92a-1///microRNA 20a///microRNA 19b-1///microRNA 19a///microRNA 18a///microRNA 17	MIR17HG	C13orf25|LINC00048|MIHG1|MIRH1|MIRHG1|NCRNA00048|miR-17-92	miR-17-92a-1 cluster host gene
1559203_s_at	2.27105	1.06e-06	9.25e-05	KRAS	KRAS proto-oncogene, GTPase	KRAS	'C-K-RAS|C-K-RAS|CFC2|K-RAS2A|K-RAS2B|K-RAS4A|K-RAS4B|K-Ras|K-Ras 2|KI-RAS|KRAS1|KRAS2|NS|NS3|OES|RALD|RASK2|c-Ki-ras|c-Ki-ras2	KRAS proto-oncogene, GTPase
1556496_a_at	2.62722	1.27e-06	0.000104			#N/A	#N/A	#N/A
205980_s_at	3.93755	2.19e-06	0.000155	PRR5-ARHGAP8///ARHGAP8	PRR5-ARHGAP8 readthrough///Rho GTPase activating protein 8	PRR5-ARHGAP8	-	PRR5-ARHGAP8 readthrough
224121_x_at	2.1316	3.24e-06	0.000208	PLEKHB2	pleckstrin homology domain containing B2	PLEKHB2	EVT2	pleckstrin homology domain containing B2
236469_at	2.95771	3.84e-06	0.000235			#N/A	#N/A	#N/A
229734_at	2.83193	4.19e-06	0.000249	MIR4697///MIR4697HG	microRNA 4697///MIR4697 host gene	MIR4697	-	microRNA 4697
1556499_s_at	4.00894	4.66e-06	0.000268	COL1A1	collagen type I alpha 1 chain	COL1A1	CAFYD|EDSARTH1|EDSC|OI1|OI2|OI3|OI4	collagen type I alpha 1 chain
1562997_a_at	2.74813	7.45e-06	0.000379	LOC105374042	uncharacterized LOC105374042	LOC105374042	-	uncharacterized LOC105374042
236083_at	2.25391	8.28e-06	0.000411	BCL2L15	BCL2 like 15	BCL2L15	Bfk|C1orf178	BCL2 like 15
208496_x_at	3.39743	8.58e-06	0.000422	HIST1H3G	histone cluster 1, H3g	H3C8	H3/h|H3C1|H3C10|H3C11|H3C12|H3C2|H3C3|H3C4|H3C6|H3C7|H3FH|HIST1H3G	H3 clustered histone 8
1553057_at	2.05707	1.36e-05	0.000596	SERPINB12	serpin family B member 12	SERPINB12	YUKOPIN	serpin family B member 12
202768_at	2.24907	1.53e-05	0.000649	FOSB	FosB proto-oncogene, AP-1 transcription factor subunit	FOSB	AP-1|G0S3|GOS3|GOSB	FosB proto-oncogene, AP-1 transcription factor subunit
1553380_at	2.37386	1.56e-05	0.000657	PARP15	poly(ADP-ribose) polymerase family member 15	PARP15	ARTD7|BAL3|pART7	poly(ADP-ribose) polymerase family member 15
237204_at	2.63277	1.59e-05	0.000666			#N/A	#N/A	#N/A
221914_at	2.67523	1.69e-05	0.00069	SYN1	synapsin I	SYN1	EPILX|EPILX1|MRX50|SYN1a|SYN1b|SYNI	synapsin I
240014_at	2.02262	1.74e-05	0.000707	POLR2J4	RNA polymerase II subunit J4, pseudogene	POLR2J4	RPB11-phi	RNA polymerase II subunit J4 (pseudogene)
228903_at	2.44468	1.82e-05	0.000728	CES4A	carboxylesterase 4A	CES4A	CES6|CES8	carboxylesterase 4A
210004_at	3.81748	2.14e-05	0.000823	OLR1	oxidized low density lipoprotein receptor 1	OLR1	CLEC8A|LOX1|LOXIN|SCARE1|SLOX1	oxidized low density lipoprotein receptor 1
1556356_at	2.23397	2.26e-05	0.00086	ERICH1	glutamate rich 1	ERICH1	HSPC319	glutamate rich 1
209087_x_at	2.08892	2.69e-05	0.000969	MCAM	melanoma cell adhesion molecule	MCAM	CD146|HEMCAM|METCAM|MUC18|MelCAM	melanoma cell adhesion molecule
228195_at	2.02981	2.78e-05	0.00099	C2orf88	chromosome 2 open reading frame 88	C2orf88	smAKAP	chromosome 2 open reading frame 88
223809_at	2.01436	3.55e-05	0.00117	RGS18	regulator of G-protein signaling 18	RGS18	RGS13	regulator of G protein signaling 18
223600_s_at	2.60745	3.8e-05	0.00124	KIAA1683	KIAA1683	IQCN	KIAA1683|SPGF78	IQ motif containing N
238862_at	2.20436	3.86e-05	0.00125	MFSD4A	major facilitator superfamily domain containing 4A	MFSD4A	MFSD4|SLC60A1|UNQ3064	major facilitator superfamily domain containing 4A
205249_at	2.34627	4.04e-05	0.00129	EGR2	early growth response 2	EGR2	AT591|CMT1D|CMT4E|KROX20	early growth response 2
226983_at	2.20914	4.12e-05	0.00131	ZNF777	zinc finger protein 777	ZNF777	-	zinc finger protein 777
205266_at	2.55196	4.62e-05	0.00142	LIF	leukemia inhibitory factor	LIF	CDF|DIA|HILDA|MLPLI	LIF interleukin 6 family cytokine
1558041_a_at	2.31473	4.75e-05	0.00144	KIAA0895L	KIAA0895 like	MATCAP1	KIAA0895L|TMCP1	microtubule associated tyrosine carboxypeptidase 1
1570228_at	2.26239	5.04e-05	0.00151	CFHR3	complement factor H related 3	CFHR3	CFHL3|DOWN16|FHR-3|FHR3|HLF4	complement factor H related 3
207799_x_at	2.17753	5.12e-05	0.00153	ARMCX4	armadillo repeat containing, X-linked 4	ARMCX4	CXorf35|GASP4	armadillo repeat containing X-linked 4
233749_at	2.8844	5.23e-05	0.00155	MSN	moesin	MSN	HEL70|IMD50	moesin
227613_at	2.17387	5.5e-05	0.00162	ZNF331	zinc finger protein 331	ZNF331	RITA|ZNF361|ZNF463	zinc finger protein 331
222717_at	2.26527	8.08e-05	0.00214	SDPR	serum deprivation response	CAVIN2	PS-p68|SDPR|SDR|cavin-2	caveolae associated protein 2
243292_at	2.16352	8.09e-05	0.00214	FAM132A	family with sequence similarity 132 member A	C1QTNF12	C1QDC2|CTRP12|FAM132A	C1q and TNF related 12
232598_at	2.27196	8.22e-05	0.00217	NUP210L	nucleoporin 210 like	NUP210L	-	nucleoporin 210 like
1560262_at	2.67398	8.49e-05	0.00221			#N/A	#N/A	#N/A
221530_s_at	2.57674	8.51e-05	0.00222	BHLHE41	basic helix-loop-helix family member e41	BHLHE41	BHLHB3|DEC2|FNSS1|SHARP1|hDEC2	basic helix-loop-helix family member e41
223883_s_at	2.1374	8.55e-05	0.00223	STK31	serine/threonine kinase 31	STK31	SGK396|TDRD8	serine/threonine kinase 31
242791_at	2.33447	0.000103	0.00258	FBXO3	F-box protein 3	FBXO3	FBA|FBX3	F-box protein 3
243592_at	2.57662	0.00012	0.00288	REV1	REV1, DNA directed polymerase	REV1	AIBP80|REV1L	REV1 DNA directed polymerase
244279_at	2.47543	0.000126	0.00297	SOBP	sine oculis binding protein homolog	SOBP	JXC1|MRAMS	sine oculis binding protein homolog
220484_at	2.91879	0.000128	0.003	MCOLN3	mucolipin 3	MCOLN3	TRP-ML3|TRPML3	mucolipin TRP cation channel 3
1559537_at	2.20064	0.000174	0.00373	RNF130	ring finger protein 130	RNF130	G1RP|G1RZFP|GOLIATH|GP	ring finger protein 130
239952_at	2.05586	0.000175	0.00374	ZEB1	zinc finger E-box binding homeobox 1	ZEB1	AREB6|BZP|DELTAEF1|FECD6|NIL2A|PPCD3|TCF8|ZFHEP|ZFHX1A	zinc finger E-box binding homeobox 1
233978_at	2.11458	0.000184	0.00388	PTPRE	protein tyrosine phosphatase, receptor type E	PTPRE	HPTPE|PTPE|R-PTP-EPSILON	protein tyrosine phosphatase receptor type E
232754_at	2.28255	0.000195	0.00403			#N/A	#N/A	#N/A
238527_at	2.14895	0.000207	0.00421	CLUHP3	clustered mitochondria homolog pseudogene 3	CLUHP3	C16orf67|KIAA0664L3|KIAA0664P3|URLC3	clustered mitochondria homolog pseudogene 3
235642_at	2.17871	0.000219	0.00438			#N/A	#N/A	#N/A
1556473_at	2.02632	0.000244	0.00476	LOC285097	uncharacterized FLJ38379	LOC285097	-	uncharacterized FLJ38379
1566881_at	2.3843	0.000248	0.00483			#N/A	#N/A	#N/A
214745_at	2.02713	0.000278	0.00523	PLCH1	phospholipase C eta 1	PLCH1	HPE14|PLC eta 1|PLC-L3|PLCL3	phospholipase C eta 1
236789_at	2.02008	0.000302	0.00558	MAPT-AS1	MAPT antisense RNA 1	MAPT-AS1	-	MAPT antisense RNA 1
240330_at	2.13332	0.000353	0.00624			#N/A	#N/A	#N/A
243937_x_at	2.10652	0.000357	0.0063	AGAP6	ArfGAP with GTPase domain, ankyrin repeat and PH domain 6	AGAP6	AGAP-6|CTGLF3	ArfGAP with GTPase domain, ankyrin repeat and PH domain 6
218978_s_at	2.84405	0.000376	0.00656	SLC25A37	solute carrier family 25 member 37	SLC25A37	HT015|MFRN|MFRN1|MSC|MSCP|PRO1278|PRO1584|PRO2217	solute carrier family 25 member 37
205848_at	2.39834	0.000387	0.0067	GAS2	growth arrest specific 2	GAS2	GAS-2	growth arrest specific 2
229759_s_at	2.44955	0.000388	0.00671	VEPH1	ventricular zone expressed PH domain containing 1	VEPH1	MELT|VEPH	ventricular zone expressed PH domain containing 1
214621_at	2.18554	0.000396	0.0068	GYS2	glycogen synthase 2	GYS2	-	glycogen synthase 2
212531_at	2.06746	0.000439	0.00735	LCN2	lipocalin 2	LCN2	24p3|MSFI|NGAL|p25	lipocalin 2
216907_x_at	2.16745	0.000478	0.00782	KIR3DL2///KIR3DL1	killer cell immunoglobulin like receptor, three Ig domains and long cytoplasmic tail 2///killer cell immunoglobulin like receptor, three Ig domains and long cytoplasmic tail 1	KIR3DL2	3DL2|CD158K|KIR-3DL2|NKAT-4|NKAT4|NKAT4B|p140	killer cell immunoglobulin like receptor, three Ig domains and long cytoplasmic tail 2
242832_at	2.19181	0.000503	0.00812	MIR6883///PER1	microRNA 6883///period circadian clock 1	MIR6883	hsa-mir-6883	microRNA 6883
1558691_a_at	2.19058	0.00056	0.00876	DOCK4	dedicator of cytokinesis 4	DOCK4	-	dedicator of cytokinesis 4
241535_at	2.38704	0.000602	0.00922	LOC101060391	uncharacterized LOC101060391	#N/A	#N/A	#N/A
1566500_at	2.01644	0.000641	0.00965	LOC105375531	uncharacterized LOC105375531	#N/A	#N/A	#N/A
221160_s_at	2.26831	0.000667	0.00991	CABP5	calcium binding protein 5	CABP5	CABP3	calcium binding protein 5
244625_at	2.06599	0.000699	0.0103			#N/A	#N/A	#N/A
212444_at	2.66127	0.000784	0.0111	GPRC5A	G protein-coupled receptor class C group 5 member A	GPRC5A	GPCR5A|PEIG-1|RAI3|RAIG1|TIG1	G protein-coupled receptor class C group 5 member A
215305_at	2.29063	0.000785	0.0111	PDGFRA	platelet derived growth factor receptor alpha	PDGFRA	CD140A|PDGFR-2|PDGFR2	platelet derived growth factor receptor alpha
212768_s_at	3.56702	0.000809	0.0113	OLFM4	olfactomedin 4	OLFM4	GC1|GW112|OLM4|OlfD|UNQ362|bA209J19.1|hGC-1|hOLfD|pDP4	olfactomedin 4
220745_at	2.09911	0.000837	0.0116	IL19	interleukin 19	IL19	IL-10C|MDA1|NG.1|ZMDA1	interleukin 19
223669_at	2.1978	0.000899	0.0122	HEMGN	hemogen	HEMGN	CT155|EDAG|EDAG-1|NDR	hemogen
1556347_at	2.04685	0.000911	0.0124			#N/A	#N/A	#N/A
204575_s_at	2.86768	0.000924	0.0125	MMP19	matrix metallopeptidase 19	MMP19	CODA|MMP18|RASI-1	matrix metallopeptidase 19
1553378_a_at	2.15137	0.000981	0.0131	HEATR9	HEAT repeat containing 9	HEATR9	C17orf66	HEAT repeat containing 9
1557636_a_at	2.62312	0.00106	0.0138	C7orf57	chromosome 7 open reading frame 57	C7orf57	-	chromosome 7 open reading frame 57
235885_at	2.0646	0.00108	0.014	P2RY12	purinergic receptor P2Y12	P2RY12	ADPG-R|BDPLT8|HORK3|P2T(AC)|P2Y(12)R|P2Y(AC)|P2Y(ADP)|P2Y(cyc)|P2Y12|SP1999	purinergic receptor P2Y12
208368_s_at	2.14921	0.00108	0.014	BRCA2	BRCA2, DNA repair associated	BRCA2	BRCC2|BROVCA2|FACD|FAD|FAD1|FANCD|FANCD1|GLM3|PNCA2|XRCC11	BRCA2 DNA repair associated
206254_at	2.11457	0.00114	0.0145	EGF	epidermal growth factor	EGF	HOMG4|URG	epidermal growth factor
243659_at	2.56569	0.00117	0.0148			#N/A	#N/A	#N/A
211324_s_at	2.07953	0.00119	0.015	RGPD6///RGPD8///RGPD3///RGPD4///RGPD5	RANBP2-like and GRIP domain containing 6///RANBP2-like and GRIP domain containing 8///RANBP2-like and GRIP domain containing 3///RANBP2-like and GRIP domain containing 4///RANBP2-like and GRIP domain containing 5	RGPD6	RGP6|RGPD7|RanBP2L1|RanBP2L2	RANBP2 like and GRIP domain containing 6
201058_s_at	2.44163	0.0012	0.0151	MYL9	myosin light chain 9	MYL9	LC20|MLC-2C|MLC2|MMIHS4|MRLC1|MYRL2	myosin light chain 9
1567250_at	2.22684	0.00129	0.0159	OR10A3	olfactory receptor family 10 subfamily A member 3	OR10A3	HSHTPCRX12|HTPCRX12	olfactory receptor family 10 subfamily A member 3
1553589_a_at	2.18972	0.00136	0.0165	PDZK1IP1	PDZK1 interacting protein 1	PDZK1IP1	DD96|MAP17|SPAP	PDZK1 interacting protein 1
215101_s_at	2.05082	0.0014	0.0168	CXCL5	C-X-C motif chemokine ligand 5	CXCL5	ENA-78|SCYB5	C-X-C motif chemokine ligand 5
201617_x_at	2.40903	0.0014	0.0169	CALD1	caldesmon 1	CALD1	CDM|H-CAD|HCAD|L-CAD|LCAD|NAG22|h-CD	caldesmon 1
1556287_a_at	2.23315	0.00143	0.0171			#N/A	#N/A	#N/A
1569203_at	2.37048	0.00145	0.0173	CXCL2	C-X-C motif chemokine ligand 2	CXCL2	CINC-2a|GRO2|GROb|MGSA-b|MIP-2a|MIP2|MIP2A|SCYB2	C-X-C motif chemokine ligand 2
1564628_at	2.276	0.0015	0.0177			#N/A	#N/A	#N/A
209395_at	2.58895	0.00151	0.0178	CHI3L1	chitinase 3 like 1	CHI3L1	ASRT7|CGP-39|GP-39|GP39|HC-gp39|HCGP-3P|YK-40|YKL-40|YKL40|YYL-40|hCGP-39	chitinase 3 like 1
208651_x_at	2.47234	0.00155	0.0181	CD24	CD24 molecule	CD24	CD24A	CD24 molecule
204848_x_at	2.22605	0.00178	0.02	HBG2///HBG1	hemoglobin subunit gamma 2///hemoglobin subunit gamma 1	HBG2	HBG-T1|TNCY	hemoglobin subunit gamma 2
240819_at	2.01041	0.00179	0.0201			#N/A	#N/A	#N/A
227140_at	3.0185	0.0018	0.0202	INHBA	inhibin beta A subunit	INHBA	EDF|FRP	inhibin subunit beta A
1570505_at	2.35608	0.00182	0.0203	ABCB4	ATP binding cassette subfamily B member 4	ABCB4	ABC21|GBD1|ICP3|MDR2|MDR2/3|MDR3|PFIC-3|PGY3	ATP binding cassette subfamily B member 4
1569931_at	2.05121	0.00217	0.0231			#N/A	#N/A	#N/A
1564805_a_at	2.09127	0.00231	0.0242	OFCC1	orofacial cleft 1 candidate 1	OFCC1	MRDS1|Opo	orofacial cleft 1 candidate 1
224102_at	2.81301	0.00245	0.0252	P2RY12	purinergic receptor P2Y12	P2RY12	ADPG-R|BDPLT8|HORK3|P2T(AC)|P2Y(12)R|P2Y(AC)|P2Y(ADP)|P2Y(cyc)|P2Y12|SP1999	purinergic receptor P2Y12
237403_at	2.44252	0.00251	0.0256	GFI1B	growth factor independent 1B transcriptional repressor	GFI1B	BDPLT17|ZNF163B	growth factor independent 1B transcriptional repressor
1553232_at	2.00836	0.00253	0.0258	RMDN2	regulator of microtubule dynamics 2	RMDN2	BLOCK18|FAM82A|FAM82A1|PRO34163|PYST9371|RMD-2|RMD2|RMD4	regulator of microtubule dynamics 2
214073_at	2.61719	0.00274	0.0274	CTTN	cortactin	CTTN	EMS1	cortactin
207768_at	2.25534	0.00283	0.0279	EGR4	early growth response 4	EGR4	AT133|NGFI-C|NGFIC|PAT133	early growth response 4
208180_s_at	2.05888	0.00304	0.0294	HIST1H4H	histone cluster 1, H4h	H4C8	H4-16|H4/h|H4C1|H4C11|H4C12|H4C13|H4C14|H4C15|H4C16|H4C2|H4C3|H4C4|H4C5|H4C6|H4C9|H4FH|HIST1H4H	H4 clustered histone 8
204419_x_at	2.03131	0.00311	0.0298	HBG2///HBG1	hemoglobin subunit gamma 2///hemoglobin subunit gamma 1	HBG2	HBG-T1|TNCY	hemoglobin subunit gamma 2
240065_at	2.1107	0.00321	0.0304	FAM81B	family with sequence similarity 81 member B	FAM81B	-	family with sequence similarity 81 member B
238314_x_at	2.21483	0.00323	0.0306			#N/A	#N/A	#N/A
1570364_at	2.12303	0.00329	0.031	ZNF709	zinc finger protein 709	ZNF709	-	zinc finger protein 709
206065_s_at	2.09653	0.00338	0.0315	DPYS	dihydropyrimidinase	DPYS	DHP|DHPase	dihydropyrimidinase
202018_s_at	2.47103	0.00342	0.0318	LTF	lactotransferrin	LTF	GIG12|HEL110|HLF2|LF	lactotransferrin
240057_at	2.18033	0.00353	0.0324			#N/A	#N/A	#N/A
231941_s_at	2.15355	0.00368	0.0334	MUC20	mucin 20, cell surface associated	MUC20	MUC-20	mucin 20, cell surface associated
1556159_at	2.06808	0.0038	0.0342			#N/A	#N/A	#N/A
1559722_at	2.41896	0.00385	0.0345	C9orf3	chromosome 9 open reading frame 3	#N/A	#N/A	#N/A
1565755_at	2.33774	0.00402	0.0356	METAP1D	methionyl aminopeptidase type 1D (mitochondrial)	METAP1D	MAP 1D|MAP1D|MetAP 1D|Metap1l	methionyl aminopeptidase type 1D, mitochondrial
201109_s_at	2.2768	0.00404	0.0357	THBS1	thrombospondin 1	THBS1	THBS|THBS-1|TSP|TSP-1|TSP1	thrombospondin 1
1562718_at	2.21375	0.00411	0.0362	LOC102724449	uncharacterized LOC102724449	#N/A	#N/A	#N/A
206834_at	2.70381	0.00423	0.0369	HBD	hemoglobin subunit delta	HBD	HBK	hemoglobin subunit delta
234153_at	2.24195	0.00446	0.0383			#N/A	#N/A	#N/A
1557876_at	2.02102	0.00453	0.0387	LINC01020	long intergenic non-protein coding RNA 1020	LINC01020	-	long intergenic non-protein coding RNA 1020
214446_at	2.01743	0.00489	0.0408	ELL2	elongation factor for RNA polymerase II 2	ELL2	MRCCAT1	elongation factor for RNA polymerase II 2
1562608_at	2.90662	0.00491	0.0409			#N/A	#N/A	#N/A
222450_at	2.38034	0.00498	0.0413	PMEPA1	prostate transmembrane protein, androgen induced 1	PMEPA1	STAG1|TMEPAI	prostate transmembrane protein, androgen induced 1
1561511_at	2.04633	0.00507	0.0418			#N/A	#N/A	#N/A
211488_s_at	2.02075	0.00516	0.0424	ITGB8	integrin subunit beta 8	ITGB8	-	integrin subunit beta 8
214307_at	2.12509	0.00519	0.0425	HGD	homogentisate 1,2-dioxygenase	HGD	AKU|HGO	homogentisate 1,2-dioxygenase
1555299_s_at	2.16983	0.00567	0.0451	ERVW-1	endogenous retrovirus group W member 1	ERVW-1	ENV|ENVW|ERVWE1|HERV-7q|HERV-W-ENV|HERV7Q|HERVW|HERVWENV	endogenous retrovirus group W member 1, envelope
1552359_at	2.20671	0.00573	0.0455	MCMDC2	minichromosome maintenance domain containing 2	MCMDC2	C8orf45	minichromosome maintenance domain containing 2
205950_s_at	2.14642	0.00587	0.0463	CA1	carbonic anhydrase 1	CA1	CA-I|CAB|Car1|HEL-S-11	carbonic anhydrase 1
1555862_s_at	2.591	0.0059	0.0464	MICALL2	MICAL like 2	MICALL2	JRAB|MICAL-L2	MICAL like 2
1553392_at	2.04201	0.00628	0.0485	LOC102724660///EFCAB3	uncharacterized LOC102724660///EF-hand calcium binding domain 3	EFCAB3	-	EF-hand calcium binding domain 3
201110_s_at	2.00278	0.00667	0.0507	THBS1	thrombospondin 1	THBS1	THBS|THBS-1|TSP|TSP-1|TSP1	thrombospondin 1
204363_at	2.73658	0.00692	0.052	F3	coagulation factor III, tissue factor	F3	CD142|TF|TFA	coagulation factor III, tissue factor
207802_at	3.29037	0.00711	0.053	CRISP3	cysteine rich secretory protein 3	CRISP3	Aeg2|CRISP-3|CRS3|SGP28|dJ442L6.3	cysteine rich secretory protein 3
238542_at	2.01677	0.0074	0.0544	ULBP2	UL16 binding protein 2	ULBP2	ALCAN-alpha|N2DL2|NKG2DL2|RAET1H|RAET1L	UL16 binding protein 2
1556257_at	2.05629	0.00755	0.0552	LOC645513	septin 7 pseudogene	#N/A	#N/A	#N/A
234767_at	2.22683	0.00835	0.0592			#N/A	#N/A	#N/A
1566462_at	2.06748	0.00907	0.0627			#N/A	#N/A	#N/A
230127_at	2.02013	0.00913	0.0629			#N/A	#N/A	#N/A
219911_s_at	2.39374	0.00934	0.064	SLCO4A1	solute carrier organic anion transporter family member 4A1	SLCO4A1	OATP-E|OATP1|OATP4A1|OATPE|OATPRP1|POAT|SLC21A12	solute carrier organic anion transporter family member 4A1
211688_x_at	2.09932	0.01	0.0672	KIR3DL2///KIR3DL1	killer cell immunoglobulin like receptor, three Ig domains and long cytoplasmic tail 2///killer cell immunoglobulin like receptor, three Ig domains and long cytoplasmic tail 1	KIR3DL2	3DL2|CD158K|KIR-3DL2|NKAT-4|NKAT4|NKAT4B|p140	killer cell immunoglobulin like receptor, three Ig domains and long cytoplasmic tail 2
1566893_at	2.01348	0.0105	0.0695			#N/A	#N/A	#N/A
209959_at	2.37026	0.0106	0.0699	NR4A3	nuclear receptor subfamily 4 group A member 3	NR4A3	CHN|CSMF|MINOR|NOR1	nuclear receptor subfamily 4 group A member 3
237670_at	2.03916	0.012	0.0757	MIR663AHG	MIR663A host gene	MIR663AHG	-	MIR663A host gene
207978_s_at	2.23184	0.0125	0.078	NR4A3	nuclear receptor subfamily 4 group A member 3	NR4A3	CHN|CSMF|MINOR|NOR1	nuclear receptor subfamily 4 group A member 3
235086_at	2.24632	0.0141	0.0847	THBS1	thrombospondin 1	THBS1	THBS|THBS-1|TSP|TSP-1|TSP1	thrombospondin 1
240961_at	2.04432	0.0144	0.086			#N/A	#N/A	#N/A
210432_s_at	2.16668	0.0149	0.0878	SCN3A	sodium voltage-gated channel alpha subunit 3	SCN3A	DEE62|EIEE62|FFEVF4|NAC3|Nav1.3	sodium voltage-gated channel alpha subunit 3
204614_at	2.1862	0.0196	0.105	SERPINB2	serpin family B member 2	SERPINB2	HsT1201|PAI|PAI-2|PAI2|PLANH2	serpin family B member 2
228202_at	2.15455	0.0206	0.109			#N/A	#N/A	#N/A
1568752_s_at	2.24572	0.023	0.117	RGS13	regulator of G-protein signaling 13	RGS13	-	regulator of G protein signaling 13
243198_at	2.00456	0.0266	0.129	TEX9	testis expressed 9	TEX9	-	testis expressed 9
1560263_at	2.5867	0.0324	0.147			#N/A	#N/A	#N/A
1553605_a_at	2.27244	0.0352	0.155	ABCA13	ATP binding cassette subfamily A member 13	ABCA13	-	ATP binding cassette subfamily A member 13

## Sheet: Down
ID	logFC	P.Value	adj.P.Val	Gene.symbol.RawData	Gene.title	Gene.symbol_Official	Synonyms	Description
224563_at	-3.3981	3e-14	1.34e-09	WASF2	WAS protein family member 2	WASF2	IMD2|SCAR2|WASF4|WAVE2|dJ393P12.2	WASP family member 2
212487_at	-2.20554	3.89e-13	5.32e-09	GPATCH8	G-patch domain containing 8	GPATCH8	GPATC8|KIAA0553	G-patch domain containing 8
229060_at	-3.46898	2.04e-12	1.6e-08	YPEL2	yippee like 2	YPEL2	FKSG4	yippee like 2
203479_s_at	-2.32249	3.14e-12	2.14e-08	OTUD4	OTU deubiquitinase 4	OTUD4	DUBA6|HIN1|HSHIN1	OTU deubiquitinase 4
222387_s_at	-2.73369	4.19e-12	2.27e-08	VPS35	VPS35 retromer complex component	VPS35	MEM3|PARK17	VPS35 retromer complex component
208879_x_at	-2.12878	1.05e-11	4.12e-08	PRPF6	pre-mRNA processing factor 6	PRPF6	ANT-1|ANT1|C20orf14|Prp6|RP60|SNRNP102|TOM|U5-102K|hPrp6	pre-mRNA processing factor 6
1558924_s_at	-2.64638	1.67e-11	5.71e-08	CLIP1	CAP-Gly domain containing linker protein 1	CLIP1	CLIP|CLIP-170|CLIP170|CYLN1|RSN	CAP-Gly domain containing linker protein 1
208721_s_at	-2.09909	2.27e-11	6.66e-08	ANAPC5	anaphase promoting complex subunit 5	ANAPC5	APC5	anaphase promoting complex subunit 5
236356_at	-2.21277	3.42e-11	8.9e-08	NDUFS1	NADH:ubiquinone oxidoreductase core subunit S1	NDUFS1	CI-75Kd|CI-75k|MC1DN5|PRO1304	NADH:ubiquinone oxidoreductase core subunit S1
217683_at	-5.88049	5.83e-11	1.23e-07	HBE1	hemoglobin subunit epsilon 1	HBE1	HBE	hemoglobin subunit epsilon 1
208900_s_at	-2.07741	7.09e-11	1.34e-07	TOP1	topoisomerase (DNA) I	TOP1	TOPI	DNA topoisomerase I
1558173_a_at	-3.27067	9.66e-11	1.67e-07	LUZP1	leucine zipper protein 1	LUZP1	LUZP	leucine zipper protein 1
207460_at	-2.24996	1.23e-10	1.94e-07	GZMM	granzyme M	GZMM	LMET1|MET1	granzyme M
241347_at	-2.11431	1.43e-10	2.12e-07	RNF213	ring finger protein 213	RNF213	ALO17|C17orf27|KIAA1618|MYMY2|MYSTR|NET57	ring finger protein 213
202354_s_at	-2.01666	1.49e-10	2.12e-07	GTF2F1	general transcription factor IIF subunit 1	GTF2F1	BTF4|RAP74|TF2F1|TFIIF	general transcription factor IIF subunit 1
213446_s_at	-2.1264	3.05e-10	3.55e-07	IQGAP1	IQ motif containing GTPase activating protein 1	IQGAP1	HUMORFA01|SAR1|p195	IQ motif containing GTPase activating protein 1
201831_s_at	-2.20835	4.34e-10	4.2e-07	USO1	USO1 vesicle transport factor	USO1	P115|TAP|VDP	USO1 vesicle transport factor
200842_s_at	-2.02356	4.53e-10	4.2e-07	EPRS	glutamyl-prolyl-tRNA synthetase	EPRS1	EARS|EPRS|GLUPRORS|HLD15|PARS|PIG32|QARS|QPRS	glutamyl-prolyl-tRNA synthetase 1
232412_at	-2.40312	8.08e-10	6.4e-07	FBXL20	F-box and leucine rich repeat protein 20	FBXL20	Fbl2|Fbl20	F-box and leucine rich repeat protein 20
212492_s_at	-2.22645	1.19e-09	8.41e-07	KDM4B	lysine demethylase 4B	KDM4B	JMJD2B|MRD65|TDRD14B	lysine demethylase 4B
212113_at	-2.14812	2.37e-09	1.35e-06	ATXN7L3B	ataxin 7 like 3B	ATXN7L3B	lnc-SCA7	ataxin 7 like 3B
209203_s_at	-2.06178	2.82e-09	1.49e-06	BICD2	BICD cargo adaptor 2	BICD2	SMALED2|SMALED2A|SMALED2B|bA526D8.1	BICD cargo adaptor 2
AFFX-HUMRGE/M10098_5_at	-3.51118	4.06e-09	1.98e-06			#N/A	#N/A	#N/A
203496_s_at	-2.18993	4.84e-09	2.24e-06	MED1	mediator complex subunit 1	MED1	CRSP1|CRSP200|DRIP205|DRIP230|PBP|PPARBP|PPARGBP|RB18A|TRAP220|TRIP2	mediator complex subunit 1
214447_at	-2.37688	5.29e-09	2.28e-06	ETS1	ETS proto-oncogene 1, transcription factor	ETS1	ETS-1|EWSR2|c-ets-1|p54	ETS proto-oncogene 1, transcription factor
1557910_at	-2.14978	7.07e-09	2.84e-06	HSP90AB1	heat shock protein 90 alpha family class B member 1	HSP90AB1	D6S182|HSP84|HSP90B|HSPC2|HSPCB	heat shock protein 90 alpha family class B member 1
200841_s_at	-4.15371	8.18e-09	3.15e-06	EPRS	glutamyl-prolyl-tRNA synthetase	EPRS1	EARS|EPRS|GLUPRORS|HLD15|PARS|PIG32|QARS|QPRS	glutamyl-prolyl-tRNA synthetase 1
208478_s_at	-2.16696	1.73e-08	5.27e-06	BAX	BCL2 associated X, apoptosis regulator	BAX	BCL2L4	BCL2 associated X, apoptosis regulator
205425_at	-2.02803	1.79e-08	5.3e-06	HIP1	huntingtin interacting protein 1	HIP1	HIP-I|ILWEQ|SHON|SHONbeta|SHONgamma	huntingtin interacting protein 1
66053_at	-2.011	2.38e-08	6.61e-06	HNRNPUL2-BSCL2///HNRNPUL2	HNRNPUL2-BSCL2 readthrough (NMD candidate)///heterogeneous nuclear ribonucleoprotein U like 2	HNRNPUL2-BSCL2	-	HNRNPUL2-BSCL2 readthrough (NMD candidate)
239046_at	-2.07158	3.1e-08	8.03e-06			#N/A	#N/A	#N/A
AFFX-HUMRGE/M10098_M_at	-2.14712	3.39e-08	8.5e-06			#N/A	#N/A	#N/A
210943_s_at	-2.15913	4.62e-08	1.06e-05	LYST	lysosomal trafficking regulator	LYST	CHS|CHS1|Mauve	lysosomal trafficking regulator
235136_at	-2.9808	1.16e-07	2.01e-05	ORMDL3	ORMDL sphingolipid biosynthesis regulator 3	ORMDL3	-	ORMDL sphingolipid biosynthesis regulator 3
205209_at	-2.0701	1.32e-07	2.18e-05	ACVR1B	activin A receptor type 1B	ACVR1B	ACTRIB|ACVRLK4|ALK4|SKR2	activin A receptor type 1B
219387_at	-2.20232	1.38e-07	2.22e-05	CCDC88A	coiled-coil domain containing 88A	CCDC88A	APE|GIRDIN|GIV|GRDN|HkRP1|KIAA1212|PEHO|PEHOL	coiled-coil domain containing 88A
244043_at	-2.52115	1.47e-07	2.31e-05	TFDP2	transcription factor Dp-2	TFDP2	DP2	transcription factor Dp-2
210042_s_at	-2.46042	2.28e-07	3.13e-05	CTSZ	cathepsin Z	CTSZ	CTSX	cathepsin Z
242422_at	-3.20193	2.77e-07	3.58e-05	G3BP1	G3BP stress granule assembly factor 1	G3BP1	G3BP|HDH-VIII	G3BP stress granule assembly factor 1
1562836_at	-2.55755	3.84e-07	4.51e-05	DDX6	DEAD-box helicase 6	DDX6	HLR2|IDDILF|P54|RCK|Rck/p54	DEAD-box helicase 6
201641_at	-2.23681	5.11e-07	5.58e-05	BST2	bone marrow stromal cell antigen 2	BST2	CD317|HM1.24|TETHERIN	bone marrow stromal cell antigen 2
203444_s_at	-3.03894	5.12e-07	5.58e-05	MTA2	metastasis associated 1 family member 2	MTA2	MTA1L1|PID	metastasis associated 1 family member 2
217572_at	-4.55374	5.26e-07	5.69e-05			#N/A	#N/A	#N/A
203128_at	-2.00193	7.81e-07	7.66e-05	SPTLC2	serine palmitoyltransferase long chain base subunit 2	SPTLC2	HSN1C|LCB2|LCB2A|NSAN1C|SPT2|hLCB2a	serine palmitoyltransferase long chain base subunit 2
237202_at	-2.35805	8.01e-07	7.75e-05	PGPEP1	pyroglutamyl-peptidase I	PGPEP1	PAP-I|PGI|PGP|PGP-I|PGPI|Pcp	pyroglutamyl-peptidase I
231628_s_at	-4.62037	8.25e-07	7.9e-05	SERPINB6	serpin family B member 6	SERPINB6	CAP|DFNB91|MSTP057|PI-6|PI6|PTI|SPI3	serpin family B member 6
204863_s_at	-2.13968	1.21e-06	0.000101	IL6ST	interleukin 6 signal transducer	IL6ST	CD130|CDW130|GP130|HIES4|HIES4A|HIES4B|IL-6RB|IMD94|STWS2|sGP130	interleukin 6 cytokine family signal transducer
230313_at	-2.50907	1.46e-06	0.000116			#N/A	#N/A	#N/A
221496_s_at	-2.44802	1.87e-06	0.000138	TOB2	transducer of ERBB2, 2	TOB2	APRO5|TOB4|TOBL|TROB2	transducer of ERBB2, 2
240839_at	-3.24139	2.23e-06	0.000157			#N/A	#N/A	#N/A
217612_at	-2.92519	2.41e-06	0.000168	TIMM50	translocase of inner mitochondrial membrane 50	TIMM50	MGCA9|TIM50|TIM50L	translocase of inner mitochondrial membrane 50
201008_s_at	-2.27607	4.06e-06	0.000244	TXNIP	thioredoxin interacting protein	TXNIP	ARRDC6|EST01027|HHCPA78|THIF|VDUP1	thioredoxin interacting protein
1566191_at	-2.91156	4.27e-06	0.000251	SUZ12	SUZ12 polycomb repressive complex 2 subunit	SUZ12	CHET9|IMMAS|JJAZ1	SUZ12 polycomb repressive complex 2 subunit
228910_at	-2.47417	4.58e-06	0.000265	CD82	CD82 molecule	CD82	4F9|C33|GR15|IA4|KAI1|R2|SAR2|ST6|TSPAN27	CD82 molecule
238350_at	-2.57681	5.08e-06	0.000285	UBN2	ubinuclein 2	UBN2	-	ubinuclein 2
242622_x_at	-2.12508	5.8e-06	0.000317	PTEN	phosphatase and tensin homolog	PTEN	10q23del|BZS|CWS1|DEC|GLM2|MHAM|MMAC1|PTEN1|PTENbeta|TEP1	phosphatase and tensin homolog
214250_at	-2.65426	7.41e-06	0.000377	NUMA1	nuclear mitotic apparatus protein 1	NUMA1	NMP-22|NUMA	nuclear mitotic apparatus protein 1
204750_s_at	-2.9823	7.76e-06	0.000392	DSC2	desmocollin 2	DSC2	ARVD11|CDHF2|DG2|DGII/III|DSC3	desmocollin 2
235643_at	-2.28329	1.1e-05	0.000509	SAMD9L	sterile alpha motif domain containing 9 like	SAMD9L	ATXPC|C7DELq|C7orf6|DEL7q|DRIF2|M7MLS1|MLSM7|SCA49|UEF1	sterile alpha motif domain containing 9 like
236390_at	-2.27732	1.19e-05	0.00054	SLX4IP	SLX4 interacting protein	SLX4IP	C20orf94|bA204H22.1|bA254M13.1|dJ1099D15.3	SLX4 interacting protein
238687_x_at	-3.09568	1.23e-05	0.000552	ZNF770	zinc finger protein 770	ZNF770	PRO1914	zinc finger protein 770
243127_x_at	-2.67842	1.33e-05	0.000584	DNASE1	deoxyribonuclease 1	DNASE1	DNL1|DRNI	deoxyribonuclease 1
1566557_at	-2.08656	1.48e-05	0.000634	BAIAP2-AS1	BAIAP2 antisense RNA 1 (head to head)	BAIAP2-DT	BAIAP2-AS1|lnc-BAIAP2	BAIAP2 divergent transcript
223487_x_at	-2.31058	1.5e-05	0.00064	GNB4	G protein subunit beta 4	GNB4	CMTD1F|HG2B	G protein subunit beta 4
1557167_at	-2.05856	1.51e-05	0.000644	HCG11	HLA complex group 11 (non-protein coding)	HCG11	CTA-14H9.3|bK14H9.3	HLA complex group 11
235476_at	-2.27419	1.56e-05	0.000655	TRIM59///IFT80	tripartite motif containing 59///intraflagellar transport 80	TRIM59	IFT80L|MRF1|RNF104|TRIM57|TSBF1	tripartite motif containing 59
241155_at	-2.36917	1.98e-05	0.000778			#N/A	#N/A	#N/A
233487_s_at	-2.40878	2.52e-05	0.000928	LRRC8A	leucine rich repeat containing 8 family member A	LRRC8A	AGM5|HsLRRC8A|LRRC8|SWELL1	leucine rich repeat containing 8 VRAC subunit A
244780_at	-2.92514	2.56e-05	0.000938	SGPP2	sphingosine-1-phosphate phosphatase 2	SGPP2	SPP2|SPPase2	sphingosine-1-phosphate phosphatase 2
215352_at	-3.13378	2.68e-05	0.000968	GIMAP1-GIMAP5///GIMAP5	GIMAP1-GIMAP5 readthrough///GTPase, IMAP family member 5	GIMAP1-GIMAP5	-	GIMAP1-GIMAP5 readthrough
215220_s_at	-2.38853	2.72e-05	0.000976	TPR	translocated promoter region, nuclear basket protein	TPR	MRT79	translocated promoter region, nuclear basket protein
215429_s_at	-2.23626	2.89e-05	0.00102	ZNF428	zinc finger protein 428	ZNF428	C19orf37|Zfp428	zinc finger protein 428
215252_at	-2.57306	3.07e-05	0.00106	DNAJC7	DnaJ heat shock protein family (Hsp40) member C7	DNAJC7	DJ11|DJC7|TPR2|TTC2	DnaJ heat shock protein family (Hsp40) member C7
1557176_a_at	-2.0067	3.51e-05	0.00116	C14orf37	chromosome 14 open reading frame 37	ARMH4	C14orf37|UT2|c14_5376	armadillo like helical domain containing 4
220085_at	-3.59165	4.26e-05	0.00134	HELLS	helicase, lymphoid-specific	HELLS	ICF4|LSH|Nbla10143|PASG|SALNR|SMARCA6	helicase, lymphoid specific
234640_x_at	-2.52539	4.49e-05	0.00139			#N/A	#N/A	#N/A
206453_s_at	-2.34571	4.77e-05	0.00145	NDRG2	NDRG family member 2	NDRG2	SYLD	NDRG family member 2
204384_at	-2.70892	6.44e-05	0.00181	GOLGA2	golgin A2	GOLGA2	DEDHMB|GM130	golgin A2
217600_at	-2.18057	6.77e-05	0.00187	SCUBE3	signal peptide, CUB domain and EGF like domain containing 3	SCUBE3	CEGF3|SSFSC2	signal peptide, CUB domain and EGF like domain containing 3
205868_s_at	-2.52267	8.42e-05	0.0022	PTPN11	protein tyrosine phosphatase, non-receptor type 11	PTPN11	BPTP3|CFC|JMML|METCDS|NS1|PTP-1D|PTP2C|SH-PTP2|SH-PTP3|SHP2	protein tyrosine phosphatase non-receptor type 11
206114_at	-2.53004	9.14e-05	0.00235	EPHA4	EPH receptor A4	EPHA4	EK8|HEK8|SEK|TYRO1	EPH receptor A4
1556621_a_at	-2.28471	9.21e-05	0.00236			#N/A	#N/A	#N/A
244342_at	-2.40814	0.000117	0.00282	PATL1	PAT1 homolog 1, processing body mRNA decay factor	PATL1	Pat1b|hPat1b	PAT1 homolog 1, processing body mRNA decay factor
221279_at	-2.01608	0.000118	0.00285	GDAP1	ganglioside induced differentiation associated protein 1	GDAP1	CMT4|CMT4A|CMTRIA	ganglioside induced differentiation associated protein 1
204324_s_at	-2.57956	0.000122	0.00291	GOLIM4	golgi integral membrane protein 4	GOLIM4	GIMPC|GOLPH4|GPP130|P138	golgi integral membrane protein 4
209170_s_at	-2.22121	0.000167	0.00361	GPM6B	glycoprotein M6B	GPM6B	M6B	glycoprotein M6B
233028_at	-2.23873	0.000167	0.00361	MCMBP	minichromosome maintenance complex binding protein	MCMBP	C10orf119|MCM-BP	minichromosome maintenance complex binding protein
211767_at	-2.024	0.000179	0.0038	GINS4	GINS complex subunit 4	GINS4	SLD5	GINS complex subunit 4
233827_s_at	-2.32486	0.000189	0.00394	SUPT16H	SPT16 homolog, facilitates chromatin remodeling subunit	SUPT16H	CDC68|FACTP140|NEDDFAC|SPT16|SPT16/CDC68	SPT16 homolog, facilitates chromatin remodeling subunit
216234_s_at	-2.20426	0.000253	0.0049	PRKACA	protein kinase cAMP-activated catalytic subunit alpha	PRKACA	CAFD1|PKACA|PPNAD4	protein kinase cAMP-activated catalytic subunit alpha
225627_s_at	-2.16969	0.000253	0.0049	CACHD1	cache domain containing 1	CACHD1	-	cache domain containing 1
242144_at	-2.37244	0.00028	0.00525			#N/A	#N/A	#N/A
232861_at	-2.21037	0.000304	0.00561	PDP2	pyruvate dehyrogenase phosphatase catalytic subunit 2	PDP2	PDPC 2|PPM2B|PPM2C2	pyruvate dehydrogenase phosphatase catalytic subunit 2
228277_at	-2.54066	0.000305	0.00561	FBXL19	F-box and leucine rich repeat protein 19	FBXL19	CXXC11|Fbl19|JHDM1C	F-box and leucine rich repeat protein 19
203499_at	-2.2186	0.000325	0.00588	EPHA2	EPH receptor A2	EPHA2	ARCC2|CTPA|CTPP1|CTRCT6|ECK	EPH receptor A2
235281_x_at	-2.40039	0.000332	0.00598	AHNAK	AHNAK nucleoprotein	AHNAK	AHNAK1|AHNAKRS|PM227	AHNAK nucleoprotein
217308_at	-2.17605	0.00036	0.00633	OR1F2P	olfactory receptor family 1 subfamily F member 2 pseudogene	OR1F2P	OLFMF2|OR16-3|OR1F11|OR1F2|OR1F3P|hg91	olfactory receptor family 1 subfamily F member 2 pseudogene
1555379_at	-2.1103	0.000378	0.00658	FAM159A	family with sequence similarity 159 member A	SHISAL2A	FAM159A|PRO7171|WWLS2783	shisa like 2A
1556210_at	-2.72384	0.000388	0.00671			#N/A	#N/A	#N/A
205727_at	-2.45896	0.000397	0.0068	TEP1	telomerase associated protein 1	TEP1	TLP1|TP1|TROVE1|VAULT2|p240	telomerase associated protein 1
222463_s_at	-2.17758	0.00043	0.00724	BACE1	beta-secretase 1	BACE1	ASP2|BACE|HSPC104	beta-secretase 1
209419_at	-2.33588	0.000444	0.00741	THOC5	THO complex 5	THOC5	C22orf19|Fmip|PK1.3|fSAP79	THO complex subunit 5
231253_at	-2.02044	0.000457	0.00757	SPPL2C	signal peptide peptidase like 2C	SPPL2C	IMP5	signal peptide peptidase like 2C
221933_at	-2.12444	0.000479	0.00784	NLGN4X	neuroligin 4, X-linked	NLGN4X	ASPGX2|AUTSX2|HLNX|HNL4X|NLGN4	neuroligin 4 X-linked
212759_s_at	-2.07328	0.000516	0.00828	TCF7L2	transcription factor 7 like 2	TCF7L2	TCF-4|TCF4	transcription factor 7 like 2
1556314_a_at	-2.18285	0.000544	0.00858	ZNF366	zinc finger protein 366	ZNF366	DC-SCRIPT|DCSCRIPT	zinc finger protein 366
210313_at	-2.25025	0.000549	0.00864	LILRA4	leukocyte immunoglobulin like receptor A4	LILRA4	CD85g|ILT7	leukocyte immunoglobulin like receptor A4
206393_at	-2.42507	0.000572	0.00891	TNNI2	troponin I2, fast skeletal type	TNNI2	AMCD2B|DA2B|DA2B1|FSSV|fsTnI	troponin I2, fast skeletal type
233996_x_at	-2.22187	0.000619	0.00939	EYS	eyes shut homolog (Drosophila)	EYS	C6orf178|C6orf179|C6orf180|EGFL10|EGFL11|RP25|SPAM|bA166P24.2|bA307F22.3|bA74E24.1|dJ1018A4.2|dJ22I17.2|dJ303F19.1	eyes shut homolog
208701_at	-2.2488	0.000663	0.00987	APLP2	amyloid beta precursor like protein 2	APLP2	APLP-2|APPH|APPL2|CDEBP	amyloid beta precursor like protein 2
215784_at	-2.51814	0.000702	0.0103	CD1E	CD1e molecule	CD1E	CD1A|R2	CD1e molecule
1570021_at	-2.62083	0.000744	0.0107			#N/A	#N/A	#N/A
232650_at	-2.21304	0.000757	0.0108	C12orf65	chromosome 12 open reading frame 65	MTRFR	C12orf65|COXPD7|SPG55|mtRF-R	mitochondrial translation release factor in rescue
230425_at	-2.08931	0.000798	0.0112	EPHB1	EPH receptor B1	EPHB1	ELK|EPHT2|Hek6|NET	EPH receptor B1
1570194_x_at	-2.6221	0.000939	0.0126			#N/A	#N/A	#N/A
215659_at	-2.01566	0.000944	0.0127	GSDMB	gasdermin B	GSDMB	GSDMB-1|GSDML|PP4052|PRO2521	gasdermin B
1569838_at	-2.03153	0.000964	0.0129	LOC101928597	uncharacterized LOC101928597	#N/A	#N/A	#N/A
1563673_a_at	-2.04323	0.000996	0.0132	ALS2CR11	amyotrophic lateral sclerosis 2 chromosome region candidate 11	C2CD6	ALS2CR11|SPGF68	C2 calcium dependent domain containing 6
211903_s_at	-2.15285	0.0011	0.0142	MPL	MPL proto-oncogene, thrombopoietin receptor	MPL	C-MPL|CD110|MPLV|THCYT2|THPOR|TPOR	MPL proto-oncogene, thrombopoietin receptor
1563787_a_at	-2.62407	0.00113	0.0144	CAGE1	cancer antigen 1	CAGE1	CT3|CT95|CTAG3|bA69L16.7	cancer antigen 1
207256_at	-2.26647	0.00116	0.0147	MBL2	mannose binding lectin 2	MBL2	COLEC1|HSMBPC|MBL|MBL2D|MBP|MBP-C|MBP1|MBPD	mannose binding lectin 2
231120_x_at	-2.14528	0.00116	0.0148	PKIB	protein kinase (cAMP-dependent, catalytic) inhibitor beta	PKIB	PRKACN2	cAMP-dependent protein kinase inhibitor beta
223985_at	-2.26833	0.0012	0.0151	FSD1L	fibronectin type III and SPRY domain containing 1 like	FSD1L	CCDC10|CSDUFD1|FSD1CL|FSD1NL|MIR1	fibronectin type III and SPRY domain containing 1 like
1561164_at	-2.03827	0.00131	0.0161			#N/A	#N/A	#N/A
217267_s_at	-2.32476	0.00155	0.0181	RAB7A	RAB7A, member RAS oncogene family	RAB7A	CMT2B|PRO2706|RAB7	RAB7A, member RAS oncogene family
209840_s_at	-2.44222	0.00158	0.0184	LRRN3	leucine rich repeat neuronal 3	LRRN3	FIGLER5|NLRR-3|NLRR3	leucine rich repeat neuronal 3
1561673_at	-2.21887	0.0016	0.0185	LOC101929151	uncharacterized LOC101929151	#N/A	#N/A	#N/A
242800_at	-2.08736	0.0017	0.0194	NHS	NHS actin remodeling regulator	NHS	CTRCT40|CXN|SCML1	NHS actin remodeling regulator
1563471_at	-2.13694	0.00174	0.0198	EPG5	ectopic P-granules autophagy protein 5 homolog	EPG5	HEEW1|KIAA1632|VICIS	ectopic P-granules 5 autophagy tethering factor
235551_at	-2.00976	0.00177	0.02			#N/A	#N/A	#N/A
242401_x_at	-2.18806	0.00198	0.0216			#N/A	#N/A	#N/A
242112_at	-2.12363	0.00223	0.0236	LSM11	LSM11, U7 small nuclear RNA associated	LSM11	AGS8	LSM11, U7 small nuclear RNA associated
1556828_at	-2.05286	0.00262	0.0264			#N/A	#N/A	#N/A
209167_at	-2.11297	0.00263	0.0265	GPM6B	glycoprotein M6B	GPM6B	M6B	glycoprotein M6B
1555794_at	-2.19059	0.00281	0.0278	ARL17B///ARL17A	ADP ribosylation factor like GTPase 17B///ADP ribosylation factor like GTPase 17A	ARL17B	ARL17|ARL17A	ADP ribosylation factor like GTPase 17B
234209_at	-2.00384	0.00287	0.0282			#N/A	#N/A	#N/A
235591_at	-2.05684	0.00295	0.0288	SSTR1	somatostatin receptor 1	SSTR1	SRIF-2|SS-1-R|SS1-R|SS1R|SST1	somatostatin receptor 1
244539_at	-2.09932	0.00303	0.0293			#N/A	#N/A	#N/A
216672_s_at	-2.1158	0.00334	0.0313	MYT1L	myelin transcription factor 1 like	MYT1L	MRD39|NZF1|ZC2H2C2|ZC2HC4B|myT1-L	myelin transcription factor 1 like
229484_at	-2.03467	0.00385	0.0345	PPM1J	protein phosphatase, Mg2+/Mn2+ dependent 1J	PPM1J	PP2C-zeta|PP2CZ|PP2Czeta|PPP2CZ	protein phosphatase, Mg2+/Mn2+ dependent 1J
1563223_a_at	-2.10862	0.00413	0.0363	CENPI	centromere protein I	CENPI	CENP-I|FSHPRH1|LRPR1	centromere protein I
234967_at	-2.10374	0.00418	0.0366	IL6ST	interleukin 6 signal transducer	IL6ST	CD130|CDW130|GP130|HIES4|HIES4A|HIES4B|IL-6RB|IMD94|STWS2|sGP130	interleukin 6 cytokine family signal transducer
1555932_at	-2.27092	0.0047	0.0398	TSGA10	testis specific 10	TSGA10	CEP4L|CT79|SPGF26	testis specific 10
242544_x_at	-2.04505	0.0053	0.043			#N/A	#N/A	#N/A
206434_at	-2.27919	0.0054	0.0436	SPOCK3	sparc/osteonectin, cwcv and kazal-like domains proteoglycan (testican) 3	SPOCK3	HSAJ1454|TES-3|TICN3	SPARC (osteonectin), cwcv and kazal like domains proteoglycan 3
241979_x_at	-2.07909	0.00543	0.0438			#N/A	#N/A	#N/A
1569663_at	-2.14853	0.00615	0.0478			#N/A	#N/A	#N/A
1552763_at	-2.00611	0.00675	0.0511	TMEM67	transmembrane protein 67	TMEM67	JBTS6|MECKELIN|MKS3|NPHP11|TNEM67	transmembrane protein 67
1563000_at	-2.12654	0.0091	0.0628			#N/A	#N/A	#N/A
236999_at	-2.07937	0.0124	0.0775	PPWD1	peptidylprolyl isomerase domain and WD repeat containing 1	PPWD1	-	peptidylprolyl isomerase domain and WD repeat containing 1
233372_at	-2.01403	0.0133	0.0813			#N/A	#N/A	#N/A
203998_s_at	-2.06158	0.0209	0.11	SYT1	synaptotagmin 1	SYT1	BAGOS|P65|SVP65|SYT	synaptotagmin 1
231655_x_at	-2.01488	0.0233	0.118	SERPINB6	serpin family B member 6	SERPINB6	CAP|DFNB91|MSTP057|PI-6|PI6|PTI|SPI3	serpin family B member 6
