# Supplementary material for: The Identification of Novel Therapeutic Biomarkers in Rheumatoid Arthritis: A Combined Bioinformatics and Integrated Multi-Omics Approach
Source: Int J Mol Sci. 2025 Mar 19;26(6):2757. doi: 10.3390/ijms26062757 (PMC11943070; doi:10.3390/ijms26062757)
Supplement: Supplementary file 1 [file ijms-26-02757-s001.zip › Supplementary File S3.xlsx]

## Sheet: Cluster 1 - BP
Category	Term	Count	%	PValue	Genes	List Total	Pop Hits	Pop Total	Fold Enrichment	Bonferroni	Benjamini	FDR
GOTERM_BP_DIRECT	GO:0038096~Fc-gamma receptor signaling pathway involved in phagocytosis	5	23.8095	3.67756e-09	VAV3, YES1, FYN, VAV1, VAV2	21	20	19734	234.929	1.73213e-06	1.73213e-06	1.64387e-06
GOTERM_BP_DIRECT	GO:0030168~platelet activation	5	23.8095	4.39686e-07	VAV3, PIK3CB, GP6, VAV1, VAV2	21	63	19734	74.5805	0.000207071	0.000103546	9.82698e-05
GOTERM_BP_DIRECT	GO:0048010~vascular endothelial growth factor receptor signaling pathway	4	19.0476	3.92958e-06	FYN, PAK2, VAV1, VAV2	21	31	19734	121.253	0.00184912	0.000616944	0.000585508
GOTERM_BP_DIRECT	GO:0030217~T cell differentiation	4	19.0476	9.25906e-06	PIK3R3, PIK3R2, PIK3R1, VAV1	21	41	19734	91.6794	0.00435154	0.00109025	0.0010347
GOTERM_BP_DIRECT	GO:0048013~ephrin receptor signaling pathway	4	19.0476	1.79716e-05	TIAM1, YES1, FYN, GIT1	21	51	19734	73.7031	0.00842899	0.00149618	0.00141994
GOTERM_BP_DIRECT	GO:0046854~phosphatidylinositol phosphate biosynthetic process	4	19.0476	1.90596e-05	PIK3R3, PIK3R2, PIK3CB, PIK3R1	21	52	19734	72.2857	0.00893699	0.00149618	0.00141994
GOTERM_BP_DIRECT	GO:0016310~phosphorylation	7	33.3333	2.80674e-05	YES1, PIK3R3, FYN, PIK3CB, PIK3R1, PAK2, GIT1	21	633	19734	10.3918	0.013133	0.00188854	0.00179231
GOTERM_BP_DIRECT	GO:0008286~insulin receptor signaling pathway	4	19.0476	4.86904e-05	PIK3R3, PIK3R2, GRB2, PIK3R1	21	71	19734	52.9416	0.0226728	0.00286665	0.00272058
GOTERM_BP_DIRECT	GO:0043491~phosphatidylinositol 3-kinase/protein kinase B signal transduction	4	19.0476	6.45167e-05	PIK3R3, PIK3R2, PIK3CB, PIK3R1	21	78	19734	48.1905	0.0299313	0.00337637	0.00320433
GOTERM_BP_DIRECT	GO:0007165~signal transduction	8	38.0952	0.000142626	AFDN, PIK3R2, GRB2, FYN, PIK3CB, PIK3R1, PAK2, VAV2	21	1240	19734	6.06267	0.0649745	0.00671767	0.00637537
GOTERM_BP_DIRECT	GO:0016477~cell migration	5	23.8095	0.000162874	VAV3, TIAM1, PIK3CB, VAV1, VAV2	21	281	19734	16.7209	0.0738506	0.00697395	0.00661859
GOTERM_BP_DIRECT	GO:0007229~integrin-mediated signaling pathway	4	19.0476	0.000179281	VAV3, CDC42, LAT, VAV1	21	110	19734	34.1714	0.0809816	0.0070368	0.00667823
GOTERM_BP_DIRECT	GO:0051056~regulation of small GTPase mediated signal transduction	4	19.0476	0.000220584	VAV3, TIAM1, VAV1, VAV2	21	118	19734	31.8547	0.0986903	0.00799191	0.00758468
GOTERM_BP_DIRECT	GO:0038095~Fc-epsilon receptor signaling pathway	3	14.2857	0.000265751	VAV3, VAV1, VAV2	21	24	19734	117.464	0.117667	0.00894061	0.00848504
GOTERM_BP_DIRECT	GO:0008361~regulation of cell size	3	14.2857	0.000288684	VAV3, VAV1, VAV2	21	25	19734	112.766	0.127148	0.00906468	0.00860278
GOTERM_BP_DIRECT	GO:0042267~natural killer cell mediated cytotoxicity	3	14.2857	0.000536895	GRB2, PIK3R1, VAV1	21	34	19734	82.916	0.22349	0.0148751	0.0141172
GOTERM_BP_DIRECT	GO:0051497~negative regulation of stress fiber assembly	3	14.2857	0.000536895	PIK3R1, F11R, PAK2	21	34	19734	82.916	0.22349	0.0148751	0.0141172
GOTERM_BP_DIRECT	GO:0035556~intracellular signal transduction	5	23.8095	0.00083072	VAV3, FYN, PAK2, LAT, VAV1	21	432	19734	10.8763	0.323912	0.0213062	0.0202206
GOTERM_BP_DIRECT	GO:0031295~T cell costimulation	3	14.2857	0.000859487	YES1, FYN, VAV1	21	43	19734	65.5615	0.333018	0.0213062	0.0202206
GOTERM_BP_DIRECT	GO:0043408~regulation of MAPK cascade	3	14.2857	0.000941151	GRB2, FYN, PAK2	21	45	19734	62.6476	0.358208	0.0221641	0.0210347
GOTERM_BP_DIRECT	GO:0006955~immune response	5	23.8095	0.00148203	PIK3R3, PIK3R2, PIK3R1, LAT, VAV1	21	505	19734	9.3041	0.502695	0.0332398	0.031546
GOTERM_BP_DIRECT	GO:0043087~regulation of GTPase activity	3	14.2857	0.00177923	VAV3, VAV1, VAV2	21	62	19734	45.47	0.567756	0.0380918	0.0361508
GOTERM_BP_DIRECT	GO:0071560~cellular response to transforming growth factor beta stimulus	3	14.2857	0.00219798	YES1, FYN, PAK2	21	69	19734	40.8571	0.645267	0.0450109	0.0427174
GOTERM_BP_DIRECT	GO:0030183~B cell differentiation	3	14.2857	0.00370483	PIK3R3, PIK3R2, PIK3R1	21	90	19734	31.3238	0.825915	0.0727072	0.0690024
GOTERM_BP_DIRECT	GO:0007264~small GTPase-mediated signal transduction	3	14.2857	0.00437549	VAV3, TIAM1, VAV2	21	98	19734	28.7668	0.87323	0.0824343	0.0782338
GOTERM_BP_DIRECT	GO:0007169~cell surface receptor protein tyrosine kinase signaling pathway	3	14.2857	0.00557602	YES1, FYN, PIK3CB	21	111	19734	25.3977	0.928184	0.101012	0.0958646
GOTERM_BP_DIRECT	GO:1901888~regulation of cell junction assembly	2	9.52381	0.00707389	RAP1B, RAP1A	21	7	19734	268.49	0.964692	0.1234	0.117112
GOTERM_BP_DIRECT	GO:0048664~neuron fate determination	2	9.52381	0.00808056	CDC42, CTNNB1	21	8	19734	234.929	0.978103	0.131239	0.124552
GOTERM_BP_DIRECT	GO:2000301~negative regulation of synaptic vesicle exocytosis	2	9.52381	0.00808056	RAP1B, RAP1A	21	8	19734	234.929	0.978103	0.131239	0.124552
GOTERM_BP_DIRECT	GO:0032486~Rap protein signal transduction	2	9.52381	0.0110947	RAP1B, RAP1A	21	11	19734	170.857	0.994778	0.174188	0.165312
GOTERM_BP_DIRECT	GO:0048583~regulation of response to stimulus	2	9.52381	0.0120975	VAV3, VAV1	21	12	19734	156.619	0.996762	0.17628	0.167298
GOTERM_BP_DIRECT	GO:1901731~positive regulation of platelet aggregation	2	9.52381	0.0120975	F11R, GP6	21	12	19734	156.619	0.996762	0.17628	0.167298
GOTERM_BP_DIRECT	GO:0003300~cardiac muscle hypertrophy	2	9.52381	0.0130994	TIAM1, PAK2	21	13	19734	144.571	0.997992	0.17628	0.167298
GOTERM_BP_DIRECT	GO:0034333~adherens junction assembly	2	9.52381	0.0130994	CTNNB1, PAK2	21	13	19734	144.571	0.997992	0.17628	0.167298
GOTERM_BP_DIRECT	GO:0090557~establishment of endothelial intestinal barrier	2	9.52381	0.0130994	AFDN, F11R	21	13	19734	144.571	0.997992	0.17628	0.167298
GOTERM_BP_DIRECT	GO:0010628~positive regulation of gene expression	4	19.0476	0.0140291	AFDN, PIK3R3, CTNNB1, PIK3CB	21	509	19734	7.38479	0.998712	0.183548	0.174195
GOTERM_BP_DIRECT	GO:0051897~positive regulation of phosphatidylinositol 3-kinase/protein kinase B signal transduction	3	14.2857	0.0159466	VAV3, CDC42, VAV2	21	192	19734	14.683	0.999485	0.202996	0.192653
GOTERM_BP_DIRECT	GO:0051492~regulation of stress fiber assembly	2	9.52381	0.018094	CDC42, PIK3R2	21	18	19734	104.413	0.999816	0.224271	0.212843
GOTERM_BP_DIRECT	GO:0035050~embryonic heart tube development	2	9.52381	0.0190901	CDC42, CTNNB1	21	19	19734	98.9173	0.999886	0.23055	0.218802
GOTERM_BP_DIRECT	GO:0061028~establishment of endothelial barrier	2	9.52381	0.0210793	RAP1B, RAP1A	21	21	19734	89.4966	0.999956	0.246897	0.234316
GOTERM_BP_DIRECT	GO:0036092~phosphatidylinositol-3-phosphate biosynthetic process	2	9.52381	0.0220725	PIK3R3, PIK3CB	21	22	19734	85.4286	0.999973	0.246897	0.234316
GOTERM_BP_DIRECT	GO:0002223~stimulatory C-type lectin receptor signaling pathway	2	9.52381	0.0230647	FYN, PAK2	21	23	19734	81.7143	0.999983	0.246897	0.234316
GOTERM_BP_DIRECT	GO:0036120~cellular response to platelet-derived growth factor stimulus	2	9.52381	0.0230647	YES1, FYN	21	23	19734	81.7143	0.999983	0.246897	0.234316
GOTERM_BP_DIRECT	GO:1903076~regulation of protein localization to plasma membrane	2	9.52381	0.0230647	PIK3R2, PIK3R1	21	23	19734	81.7143	0.999983	0.246897	0.234316
GOTERM_BP_DIRECT	GO:0051493~regulation of cytoskeleton organization	2	9.52381	0.024056	F11R, PAK2	21	24	19734	78.3095	0.99999	0.251786	0.238956
GOTERM_BP_DIRECT	GO:0050900~leukocyte migration	2	9.52381	0.0260356	YES1, FYN	21	26	19734	72.2857	0.999996	0.26091	0.247615
GOTERM_BP_DIRECT	GO:0002862~negative regulation of inflammatory response to antigenic stimulus	2	9.52381	0.0260356	YES1, FYN	21	26	19734	72.2857	0.999996	0.26091	0.247615
GOTERM_BP_DIRECT	GO:1990138~neuron projection extension	2	9.52381	0.0280115	TIAM1, CTNNB1	21	28	19734	67.1224	0.999998	0.274862	0.260857
GOTERM_BP_DIRECT	GO:0001678~intracellular glucose homeostasis	2	9.52381	0.0289979	PIK3R2, PIK3R1	21	29	19734	64.8079	0.999999	0.278735	0.264532
GOTERM_BP_DIRECT	GO:0010592~positive regulation of lamellipodium assembly	2	9.52381	0.0299835	CDC42, PIK3R1	21	30	19734	62.6476	0.999999	0.282444	0.268052
GOTERM_BP_DIRECT	GO:0060071~Wnt signaling pathway, planar cell polarity pathway	2	9.52381	0.0309681	CDC42, TIAM1	21	31	19734	60.6267	1	0.285999	0.271426
GOTERM_BP_DIRECT	GO:0048009~insulin-like growth factor receptor signaling pathway	2	9.52381	0.0319517	GRB2, PIK3R1	21	32	19734	58.7321	1	0.287261	0.272624
GOTERM_BP_DIRECT	GO:0045671~negative regulation of osteoclast differentiation	2	9.52381	0.0329344	CTNNB1, PIK3R1	21	33	19734	56.9524	1	0.287261	0.272624
GOTERM_BP_DIRECT	GO:0051491~positive regulation of filopodium assembly	2	9.52381	0.0329344	CDC42, PIK3R1	21	33	19734	56.9524	1	0.287261	0.272624
GOTERM_BP_DIRECT	GO:0030335~positive regulation of cell migration	3	14.2857	0.0337074	CDC42, TIAM1, PIK3R3	21	287	19734	9.8228	1	0.288658	0.273949
GOTERM_BP_DIRECT	GO:0030032~lamellipodium assembly	2	9.52381	0.0388107	VAV3, VAV2	21	39	19734	48.1905	1	0.326425	0.309792
GOTERM_BP_DIRECT	GO:0030833~regulation of actin filament polymerization	2	9.52381	0.0397867	PIK3R2, FYN	21	40	19734	46.9857	1	0.328764	0.312012
GOTERM_BP_DIRECT	GO:0042307~positive regulation of protein import into nucleus	2	9.52381	0.0417361	PIK3R2, PIK3R1	21	42	19734	44.7483	1	0.338926	0.321656
GOTERM_BP_DIRECT	GO:0030316~osteoclast differentiation	2	9.52381	0.044653	CTNNB1, PIK3R1	21	45	19734	41.7651	1	0.356467	0.338303
GOTERM_BP_DIRECT	GO:0043409~negative regulation of MAPK cascade	2	9.52381	0.0456234	PIK3R2, PIK3CB	21	46	19734	40.8571	1	0.358144	0.339895
GOTERM_BP_DIRECT	GO:0045860~positive regulation of protein kinase activity	2	9.52381	0.0465929	RAP1A, LAT	21	47	19734	39.9878	1	0.359759	0.341427
GOTERM_BP_DIRECT	GO:0070527~platelet aggregation	2	9.52381	0.0485291	PIK3CB, GP6	21	49	19734	38.3557	1	0.368665	0.349879
GOTERM_BP_DIRECT	GO:0071320~cellular response to cAMP	2	9.52381	0.0533533	RAP1B, RAP1A	21	54	19734	34.8042	1	0.392647	0.372639
GOTERM_BP_DIRECT	GO:0070830~bicellular tight junction assembly	2	9.52381	0.0533533	AFDN, PAK2	21	54	19734	34.8042	1	0.392647	0.372639
GOTERM_BP_DIRECT	GO:0006468~protein phosphorylation	3	14.2857	0.0548912	YES1, FYN, PAK2	21	376	19734	7.49772	1	0.394473	0.374372
GOTERM_BP_DIRECT	GO:0010718~positive regulation of epithelial to mesenchymal transition	2	9.52381	0.0552765	TIAM1, CTNNB1	21	56	19734	33.5612	1	0.394473	0.374372
GOTERM_BP_DIRECT	GO:0008543~fibroblast growth factor receptor signaling pathway	2	9.52381	0.0571959	CTNNB1, GRB2	21	58	19734	32.4039	1	0.402079	0.38159
GOTERM_BP_DIRECT	GO:0045785~positive regulation of cell adhesion	2	9.52381	0.0591116	VAV3, PIK3R2	21	60	19734	31.3238	1	0.409435	0.388572
GOTERM_BP_DIRECT	GO:0050853~B cell receptor signaling pathway	2	9.52381	0.0600681	VAV3, GRB2	21	61	19734	30.8103	1	0.41003	0.389137
GOTERM_BP_DIRECT	GO:0043525~positive regulation of neuron apoptotic process	2	9.52381	0.0638848	CDC42, CTNNB1	21	65	19734	28.9143	1	0.429853	0.40795
GOTERM_BP_DIRECT	GO:0071466~cellular response to xenobiotic stimulus	2	9.52381	0.0667376	VAV1, VAV2	21	68	19734	27.6387	1	0.442724	0.420165
GOTERM_BP_DIRECT	GO:0030593~neutrophil chemotaxis	2	9.52381	0.0808784	VAV3, VAV1	21	83	19734	22.6437	1	0.527868	0.50097
GOTERM_BP_DIRECT	GO:0050731~positive regulation of peptidyl-tyrosine phosphorylation	2	9.52381	0.0818139	YES1, PAK2	21	84	19734	22.3741	1	0.527868	0.50097
GOTERM_BP_DIRECT	GO:0007265~Ras protein signal transduction	2	9.52381	0.0864775	GRB2, LAT	21	89	19734	21.1172	1	0.550418	0.522371
GOTERM_BP_DIRECT	GO:0032869~cellular response to insulin stimulus	2	9.52381	0.0911187	PIK3R2, PIK3R1	21	94	19734	19.9939	1	0.561389	0.532783
GOTERM_BP_DIRECT	GO:0043066~negative regulation of apoptotic process	3	14.2857	0.0923591	CTNNB1, PIK3R1, PAK2	21	507	19734	5.56044	1	0.561389	0.532783
GOTERM_BP_DIRECT	GO:0034976~response to endoplasmic reticulum stress	2	9.52381	0.0929689	PIK3R2, PIK3R1	21	96	19734	19.5774	1	0.561389	0.532783
GOTERM_BP_DIRECT	GO:0032956~regulation of actin cytoskeleton organization	2	9.52381	0.0929689	CDC42, F11R	21	96	19734	19.5774	1	0.561389	0.532783
GOTERM_BP_DIRECT	GO:0007155~cell adhesion	3	14.2857	0.0954723	AFDN, CTNNB1, F11R	21	517	19734	5.45289	1	0.569208	0.540204

## Sheet: Cluster 1 - CC
Category	Term	Count	%	PValue	Genes	List Total	Pop Hits	Pop Total	Fold Enrichment	Bonferroni	Benjamini	FDR
GOTERM_CC_DIRECT	GO:0005911~cell-cell junction	11	52.381	6.06929e-16	RAP1B, CDC42, TIAM1, AFDN, CTNNB1, GRB2, PIK3R1, F11R, PAK2, LAT, VAV1	21	193	20887	56.6881	6.05072e-14	6.61553e-14	6.0086e-14
GOTERM_CC_DIRECT	GO:0005943~phosphatidylinositol 3-kinase complex, class IA	4	19.0476	6.28316e-08	PIK3R3, PIK3R2, PIK3CB, PIK3R1	21	9	20887	442.053	6.84862e-06	2.80164e-06	2.54461e-06
GOTERM_CC_DIRECT	GO:0005886~plasma membrane	18	85.7143	8.74087e-08	VAV3, YES1, PIK3CB, PIK3R1, F11R, GP6, VAV1, VAV2, CDC42, RAP1B, TIAM1, AFDN, RAP1A, CTNNB1, GRB2, FYN, PAK2, LAT	21	5592	20887	3.20156	9.5275e-06	2.80164e-06	2.54461e-06
GOTERM_CC_DIRECT	GO:0005829~cytosol	18	85.7143	1.02813e-07	VAV3, YES1, PIK3R3, PIK3R2, PIK3CB, PIK3R1, VAV1, VAV2, CDC42, RAP1B, TIAM1, AFDN, RAP1A, CTNNB1, GRB2, FYN, PAK2, GIT1	21	5649	20887	3.16926	1.12065e-05	2.80164e-06	2.54461e-06
GOTERM_CC_DIRECT	GO:0005942~phosphatidylinositol 3-kinase complex	4	19.0476	1.31342e-06	PIK3R3, PIK3R2, PIK3CB, PIK3R1	21	23	20887	172.977	0.000143153	2.86326e-05	2.60058e-05
GOTERM_CC_DIRECT	GO:0098978~glutamatergic synapse	6	28.5714	4.43612e-05	RAP1B, CDC42, TIAM1, RAP1A, CTNNB1, PAK2	21	432	20887	13.8142	0.00482381	0.000805896	0.000731961
GOTERM_CC_DIRECT	GO:0005925~focal adhesion	5	23.8095	0.000689866	CDC42, YES1, CTNNB1, PIK3R2, GIT1	21	435	20887	11.4324	0.0724619	0.00980425	0.00890477
GOTERM_CC_DIRECT	GO:0030054~cell junction	4	19.0476	0.000719578	AFDN, RAP1A, CTNNB1, F11R	21	187	20887	21.2753	0.075463	0.00980425	0.00890477
GOTERM_CC_DIRECT	GO:0008180~COP9 signalosome	3	14.2857	0.000841323	GRB2, FYN, LAT	21	45	20887	66.3079	0.0876602	0.0101894	0.00925455
GOTERM_CC_DIRECT	GO:0070062~extracellular exosome	8	38.0952	0.00371044	RAP1B, CDC42, RAP1A, YES1, CTNNB1, GRB2, F11R, GP6	21	2258	20887	3.52389	0.33315	0.0388269	0.0352648
GOTERM_CC_DIRECT	GO:0098685~Schaffer collateral - CA1 synapse	3	14.2857	0.00391832	CDC42, CTNNB1, FYN	21	98	20887	30.4475	0.348146	0.0388269	0.0352648
GOTERM_CC_DIRECT	GO:0048471~perinuclear region of cytoplasm	5	23.8095	0.00531457	RAP1A, CTNNB1, FYN, PIK3R1, PAK2	21	761	20887	6.53495	0.440568	0.048274	0.0438452
GOTERM_CC_DIRECT	GO:0045121~membrane raft	3	14.2857	0.0171221	FYN, GP6, LAT	21	211	20887	14.1415	0.847787	0.143563	0.130392
GOTERM_CC_DIRECT	GO:0014069~postsynaptic density	3	14.2857	0.0224846	FYN, PAK2, GIT1	21	244	20887	12.2289	0.916156	0.164912	0.149782
GOTERM_CC_DIRECT	GO:0044291~cell-cell contact zone	2	9.52381	0.0246147	TIAM1, AFDN	21	26	20887	76.5092	0.933899	0.164912	0.149782
GOTERM_CC_DIRECT	GO:0005813~centrosome	4	19.0476	0.0250425	CDC42, YES1, CTNNB1, GIT1	21	671	20887	5.92917	0.936985	0.164912	0.149782
GOTERM_CC_DIRECT	GO:0070160~tight junction	2	9.52381	0.0264841	AFDN, F11R	21	28	20887	71.0442	0.946372	0.164912	0.149782
GOTERM_CC_DIRECT	GO:0005737~cytoplasm	11	52.381	0.0272331	VAV3, CDC42, RAP1A, CTNNB1, GRB2, FYN, PIK3CB, PIK3R1, PAK2, VAV1, VAV2	21	5754	20887	1.90143	0.950687	0.164912	0.149782
GOTERM_CC_DIRECT	GO:0031234~extrinsic component of cytoplasmic side of plasma membrane	2	9.52381	0.0330003	YES1, FYN	21	35	20887	56.8354	0.974209	0.189317	0.171949
GOTERM_CC_DIRECT	GO:0043005~neuron projection	3	14.2857	0.0387769	CDC42, RAP1A, GIT1	21	328	20887	9.09713	0.986577	0.211334	0.191946
GOTERM_CC_DIRECT	GO:0001772~immunological synapse	2	9.52381	0.0431563	VAV3, LAT	21	46	20887	43.2443	0.99184	0.224002	0.203451
GOTERM_CC_DIRECT	GO:0045177~apical part of cell	2	9.52381	0.072128	CDC42, CTNNB1	21	78	20887	25.5031	0.999714	0.357362	0.324576
GOTERM_CC_DIRECT	GO:0045202~synapse	3	14.2857	0.0832571	TIAM1, CTNNB1, GIT1	21	505	20887	5.90863	0.999923	0.394566	0.358367
GOTERM_CC_DIRECT	GO:0030141~secretory granule	2	9.52381	0.0880564	CDC42, PAK2	21	96	20887	20.7212	0.999957	0.399923	0.363233
GOTERM_CC_DIRECT	GO:0005884~actin filament	2	9.52381	0.0941803	YES1, FYN	21	103	20887	19.313	0.999979	0.410626	0.372954

## Sheet: Cluster 1 - MF
Category	Term	Count	%	PValue	Genes	List Total	Pop Hits	Pop Total	Fold Enrichment	Bonferroni	Benjamini	FDR
GOTERM_MF_DIRECT	GO:0001784~phosphotyrosine residue binding	8	38.0952	6.7401e-14	YES1, PIK3R3, PIK3R2, GRB2, FYN, PIK3R1, VAV1, VAV2	21	54	19304	136.183	6.73905e-12	6.7401e-12	5.79649e-12
GOTERM_MF_DIRECT	GO:0005154~epidermal growth factor receptor binding	4	19.0476	1.40318e-05	VAV3, GRB2, FYN, VAV2	21	46	19304	79.9337	0.00140221	0.000701591	0.000603368
GOTERM_MF_DIRECT	GO:0016301~kinase activity	5	23.8095	5.337e-05	PIK3R3, PIK3CB, PIK3R1, PAK2, GIT1	21	206	19304	22.3116	0.00532293	0.00170057	0.00146249
GOTERM_MF_DIRECT	GO:0043560~insulin receptor substrate binding	3	14.2857	7.90016e-05	GRB2, PIK3CB, PIK3R1	21	13	19304	212.132	0.00786934	0.00170057	0.00146249
GOTERM_MF_DIRECT	GO:0005085~guanyl-nucleotide exchange factor activity	5	23.8095	9.04545e-05	VAV3, TIAM1, RAP1A, VAV1, VAV2	21	236	19304	19.4754	0.00900507	0.00170057	0.00146249
GOTERM_MF_DIRECT	GO:0019903~protein phosphatase binding	4	19.0476	0.000102034	CTNNB1, PIK3R2, GRB2, PIK3R1	21	89	19304	41.3141	0.010152	0.00170057	0.00146249
GOTERM_MF_DIRECT	GO:0046935~1-phosphatidylinositol-3-kinase regulator activity	3	14.2857	0.000137404	PIK3R3, PIK3R2, PIK3R1	21	17	19304	162.218	0.0136474	0.00196292	0.00168811
GOTERM_MF_DIRECT	GO:0005515~protein binding	21	100	0.000249911	VAV3, YES1, PIK3R3, PIK3R2, PIK3CB, PIK3R1, F11R, GP6, VAV1, VAV2, CDC42, RAP1B, TIAM1, AFDN, RAP1A, CTNNB1, GRB2, FYN, PAK2, LAT, GIT1	21	12754	19304	1.51356	0.0246844	0.00312388	0.00268654
GOTERM_MF_DIRECT	GO:0003925~G protein activity	3	14.2857	0.00121254	RAP1B, CDC42, RAP1A	21	50	19304	55.1543	0.114256	0.0134726	0.0115865
GOTERM_MF_DIRECT	GO:0019901~protein kinase binding	5	23.8095	0.00157199	CDC42, CTNNB1, GRB2, PAK2, LAT	21	502	19304	9.15576	0.145572	0.0157199	0.0135191
GOTERM_MF_DIRECT	GO:0031267~small GTPase binding	4	19.0476	0.00328974	AFDN, RAP1A, PAK2, GIT1	21	294	19304	12.5066	0.280729	0.0299068	0.0257198
GOTERM_MF_DIRECT	GO:0045296~cadherin binding	4	19.0476	0.00474297	AFDN, CTNNB1, F11R, PAK2	21	335	19304	10.976	0.378379	0.0395247	0.0339913
GOTERM_MF_DIRECT	GO:0005168~neurotrophin TRKA receptor binding	2	9.52381	0.00620105	GRB2, PIK3R1	21	6	19304	306.413	0.46315	0.0477004	0.0410223
GOTERM_MF_DIRECT	GO:0044325~transmembrane transporter binding	3	14.2857	0.0100024	YES1, CTNNB1, FYN	21	147	19304	18.76	0.634055	0.0687651	0.059138
GOTERM_MF_DIRECT	GO:0016303~1-phosphatidylinositol-3-kinase activity	2	9.52381	0.0103148	PIK3R3, PIK3CB	21	10	19304	183.848	0.645424	0.0687651	0.059138
GOTERM_MF_DIRECT	GO:0036312~phosphatidylinositol 3-kinase regulatory subunit binding	2	9.52381	0.0113407	PIK3R2, PIK3R1	21	11	19304	167.134	0.680356	0.0708792	0.0609561
GOTERM_MF_DIRECT	GO:0005068~transmembrane receptor protein tyrosine kinase adaptor activity	2	9.52381	0.0174749	GRB2, PIK3R1	21	17	19304	108.146	0.82846	0.102793	0.0884023
GOTERM_MF_DIRECT	GO:0046875~ephrin receptor binding	2	9.52381	0.029635	GRB2, FYN	21	29	19304	63.3957	0.950624	0.164639	0.141589
GOTERM_MF_DIRECT	GO:0097718~disordered domain specific binding	2	9.52381	0.0386611	CTNNB1, FYN	21	38	19304	48.381	0.980607	0.20348	0.174992
GOTERM_MF_DIRECT	GO:0044877~protein-containing complex binding	3	14.2857	0.0444688	RAP1B, RAP1A, GIT1	21	327	19304	8.43338	0.98942	0.221987	0.190909
GOTERM_MF_DIRECT	GO:0004715~non-membrane spanning protein tyrosine kinase activity	2	9.52381	0.0466173	YES1, FYN	21	46	19304	39.9669	0.991553	0.221987	0.190909
GOTERM_MF_DIRECT	GO:0003924~GTPase activity	3	14.2857	0.0517904	RAP1B, CDC42, RAP1A	21	356	19304	7.74639	0.995097	0.233357	0.200687
GOTERM_MF_DIRECT	GO:0005102~signaling receptor binding	3	14.2857	0.0552062	YES1, CTNNB1, FYN	21	369	19304	7.47348	0.996583	0.233357	0.200687
GOTERM_MF_DIRECT	GO:0019899~enzyme binding	3	14.2857	0.0560058	YES1, CTNNB1, FYN	21	372	19304	7.41321	0.99686	0.233357	0.200687
GOTERM_MF_DIRECT	GO:0005525~GTP binding	3	14.2857	0.0656358	RAP1B, CDC42, RAP1A	21	407	19304	6.77571	0.998874	0.262543	0.225787
GOTERM_MF_DIRECT	GO:0030971~receptor tyrosine kinase binding	2	9.52381	0.0710793	TIAM1, PIK3R2	21	71	19304	25.894	0.999372	0.273382	0.235108
GOTERM_MF_DIRECT	GO:0019003~GDP binding	2	9.52381	0.0768607	RAP1B, RAP1A	21	77	19304	23.8763	0.999664	0.284669	0.244816

## Sheet: Cluster 2 - BP
Category	Term	Count	%	PValue	Genes	List Total	Pop Hits	Pop Total	Fold Enrichment	Bonferroni	Benjamini	FDR
GOTERM_BP_DIRECT	GO:0005980~glycogen catabolic process	5	50	4.18349e-12	PYGB, AGL, STBD1, PYGM, PYGL	10	10	19734	986.7	1.08772e-10	1.08771e-10	1.08771e-10
GOTERM_BP_DIRECT	GO:0005978~glycogen biosynthetic process	5	50	1.45373e-10	UGP2, PPP1R3C, AGL, GYG2, GYG1	10	22	19734	448.5	3.77968e-09	1.88984e-09	1.88984e-09
GOTERM_BP_DIRECT	GO:0005977~glycogen metabolic process	4	40	3.23191e-07	UGP2, PPP1R3C, PYGM, PYGL	10	32	19734	246.675	8.40293e-06	2.80099e-06	2.80099e-06

## Sheet: Cluster 2 - CC
Category	Term	Count	%	PValue	Genes	List Total	Pop Hits	Pop Total	Fold Enrichment	Bonferroni	Benjamini	FDR
GOTERM_CC_DIRECT	GO:0034774~secretory granule lumen	3	30	0.00107314	AGL, PYGL, GYG1	10	116	20887	54.0181	0.0254401	0.0149328	0.0149328
GOTERM_CC_DIRECT	GO:1904813~ficolin-1-rich granule lumen	3	30	0.0012444	AGL, PYGL, GYG1	10	125	20887	50.1288	0.0294421	0.0149328	0.0149328
GOTERM_CC_DIRECT	GO:0005576~extracellular region	5	50	0.00849175	PYGB, AGL, ENPP3, PYGL, GYG1	10	2101	20887	4.97073	0.185086	0.0657752	0.0657752
GOTERM_CC_DIRECT	GO:0070062~extracellular exosome	5	50	0.0109716	PYGB, UGP2, PYGM, ENPP3, PYGL	10	2258	20887	4.62511	0.232619	0.0657752	0.0657752
GOTERM_CC_DIRECT	GO:0005829~cytosol	7	70	0.0149691	UGP2, PPP1R3C, AGL, PYGM, PYGL, GYG2, GYG1	10	5649	20887	2.58823	0.3037	0.0657752	0.0657752
GOTERM_CC_DIRECT	GO:0005737~cytoplasm	7	70	0.0164438	PYGB, UGP2, AGL, PYGM, PYGL, GYG2, GYG1	10	5754	20887	2.541	0.328292	0.0657752	0.0657752

## Sheet: Cluster 2 -MF
Category	Term	Count	%	PValue	Genes	List Total	Pop Hits	Pop Total	Fold Enrichment	Bonferroni	Benjamini	FDR
GOTERM_MF_DIRECT	GO:0102250~linear malto-oligosaccharide phosphorylase activity	3	30	5.79531e-07	PYGB, PYGM, PYGL	10	3	19304	1930.4	2.60786e-05	8.69296e-06	7.14755e-06
GOTERM_MF_DIRECT	GO:0008184~glycogen phosphorylase activity	3	30	5.79531e-07	PYGB, PYGM, PYGL	10	3	19304	1930.4	2.60786e-05	8.69296e-06	7.14755e-06
GOTERM_MF_DIRECT	GO:0102499~SHG alpha-glucan phosphorylase activity	3	30	5.79531e-07	PYGB, PYGM, PYGL	10	3	19304	1930.4	2.60786e-05	8.69296e-06	7.14755e-06
GOTERM_MF_DIRECT	GO:0030170~pyridoxal phosphate binding	3	30	0.000315102	PYGB, PYGM, PYGL	10	58	19304	99.8483	0.0140817	0.0035449	0.00291469
GOTERM_MF_DIRECT	GO:0008466~glycogenin glucosyltransferase activity	2	20	0.000932256	GYG2, GYG1	10	2	19304	1930.4	0.0411025	0.00699192	0.00574891
GOTERM_MF_DIRECT	GO:0102751~UDP-alpha-D-glucose:glucosyl-glycogenin alpha-D-glucosyltransferase activity	2	20	0.000932256	GYG2, GYG1	10	2	19304	1930.4	0.0411025	0.00699192	0.00574891
GOTERM_MF_DIRECT	GO:2001069~glycogen binding	2	20	0.00418907	PPP1R3C, STBD1	10	9	19304	428.978	0.172134	0.0269297	0.0221422
GOTERM_MF_DIRECT	GO:0030247~polysaccharide binding	2	20	0.00697311	AGL, STBD1	10	15	19304	257.387	0.27013	0.0348656	0.0286672
GOTERM_MF_DIRECT	GO:0005536~D-glucose binding	2	20	0.00697311	UGP2, PYGL	10	15	19304	257.387	0.27013	0.0348656	0.0286672
GOTERM_MF_DIRECT	GO:0016757~glycosyltransferase activity	2	20	0.0157437	GYG2, GYG1	10	34	19304	113.553	0.510368	0.0708465	0.0582515
GOTERM_MF_DIRECT	GO:0000166~nucleotide binding	2	20	0.0528109	PYGM, PYGL	10	116	19304	33.2828	0.912973	0.216044	0.177637

## Sheet: Cluster 3 - BP
Category	Term	Count	%	PValue	Genes	List Total	Pop Hits	Pop Total	Fold Enrichment	Bonferroni	Benjamini	FDR
GOTERM_BP_DIRECT	GO:0098609~cell-cell adhesion	7	41.1765	1.14036e-08	TJP1, CDH5, IGSF5, CTNND1, JAM2, JAM3, TJP2	17	215	19734	37.7943	2.61142e-06	1.50768e-06	1.39576e-06
GOTERM_BP_DIRECT	GO:0035633~maintenance of blood-brain barrier	5	29.4118	1.31675e-08	TJP1, CDH5, JAM2, JAM3, TJP2	17	34	19734	170.709	3.01536e-06	1.50768e-06	1.39576e-06
GOTERM_BP_DIRECT	GO:0045197~establishment or maintenance of epithelial cell apical/basal polarity	4	23.5294	4.92412e-06	PARD6B, PARD6A, PARD3, PARD6G	17	42	19734	110.555	0.00112699	0.000264798	0.00024514
GOTERM_BP_DIRECT	GO:0060341~regulation of cellular localization	3	17.6471	6.15441e-06	PARD6B, PARD6A, PARD6G	17	5	19734	696.494	0.00140837	0.000264798	0.00024514
GOTERM_BP_DIRECT	GO:1902396~protein localization to bicellular tight junction	3	17.6471	6.15441e-06	TJP1, CDH5, FLNA	17	5	19734	696.494	0.00140837	0.000264798	0.00024514
GOTERM_BP_DIRECT	GO:0007163~establishment or maintenance of cell polarity	4	23.5294	6.93794e-06	PARD6B, PARD6A, PARD3, PARD6G	17	47	19734	98.7935	0.00158753	0.000264798	0.00024514
GOTERM_BP_DIRECT	GO:0007043~cell-cell junction assembly	4	23.5294	9.43261e-06	TJP1, CDH5, PARD6B, CTNND1	17	52	19734	89.2941	0.00215775	0.000308581	0.000285673
GOTERM_BP_DIRECT	GO:0090557~establishment of endothelial intestinal barrier	3	17.6471	4.78231e-05	TJP1, RAPGEF2, TJP2	17	13	19734	267.882	0.010892	0.00136894	0.00126731
GOTERM_BP_DIRECT	GO:0065003~protein-containing complex assembly	4	23.5294	0.000182898	MAGI1, PARD6B, APC, PARD3	17	140	19734	33.1664	0.0410222	0.00465373	0.00430825
GOTERM_BP_DIRECT	GO:0045216~cell-cell junction organization	3	17.6471	0.00026457	TJP1, FLNA, TJP2	17	30	19734	116.082	0.0587952	0.00605865	0.00560889
GOTERM_BP_DIRECT	GO:0007098~centrosome cycle	3	17.6471	0.000708856	PARD6B, PARD6A, PARD6G	17	49	19734	71.0708	0.149887	0.0147571	0.0136616
GOTERM_BP_DIRECT	GO:0070830~bicellular tight junction assembly	3	17.6471	0.000860526	CDH5, APC, PARD3	17	54	19734	64.4902	0.178929	0.0164217	0.0152026
GOTERM_BP_DIRECT	GO:0097241~hematopoietic stem cell migration to bone marrow	2	11.7647	0.00404776	JAM2, JAM3	17	5	19734	464.329	0.60498	0.0713028	0.0660096
GOTERM_BP_DIRECT	GO:0008285~negative regulation of cell population proliferation	4	23.5294	0.00477993	CDH5, APC, MAGI2, RAPGEF2	17	434	19734	10.6988	0.666205	0.0741268	0.0686239
GOTERM_BP_DIRECT	GO:1905605~positive regulation of blood-brain barrier permeability	2	11.7647	0.00485546	TJP1, TJP2	17	6	19734	386.941	0.671957	0.0741268	0.0686239
GOTERM_BP_DIRECT	GO:1901888~regulation of cell junction assembly	2	11.7647	0.00566256	TJP1, RAPGEF2	17	7	19734	331.664	0.72758	0.076278	0.0706154
GOTERM_BP_DIRECT	GO:1904781~positive regulation of protein localization to centrosome	2	11.7647	0.00566256	PARD6A, APC	17	7	19734	331.664	0.72758	0.076278	0.0706154
GOTERM_BP_DIRECT	GO:0046710~GDP metabolic process	2	11.7647	0.00646903	MAGI3, TJP2	17	8	19734	290.206	0.773774	0.0823005	0.0761909
GOTERM_BP_DIRECT	GO:0150105~protein localization to cell-cell junction	2	11.7647	0.0072749	TJP1, TJP2	17	9	19734	257.961	0.812137	0.0876817	0.0811726
GOTERM_BP_DIRECT	GO:0046037~GMP metabolic process	2	11.7647	0.00888479	MAGI3, TJP2	17	11	19734	211.059	0.870453	0.101731	0.0941788
GOTERM_BP_DIRECT	GO:0038180~nerve growth factor signaling pathway	2	11.7647	0.011295	MAGI2, RAPGEF2	17	14	19734	165.832	0.925822	0.12317	0.114026
GOTERM_BP_DIRECT	GO:2001224~positive regulation of neuron migration	2	11.7647	0.0168976	FLNA, RAPGEF2	17	21	19734	110.555	0.979811	0.175889	0.162831
GOTERM_BP_DIRECT	GO:0016477~cell migration	3	17.6471	0.0212564	CDH5, APC, JAM3	17	281	19734	12.3931	0.992702	0.210995	0.195332
GOTERM_BP_DIRECT	GO:0030335~positive regulation of cell migration	3	17.6471	0.022113	TJP1, CDH5, APC	17	287	19734	12.134	0.994028	0.210995	0.195332
GOTERM_BP_DIRECT	GO:0043113~receptor clustering	2	11.7647	0.0248497	MAGI2, FLNA	17	31	19734	74.8918	0.996857	0.222649	0.206121
GOTERM_BP_DIRECT	GO:0034394~protein localization to cell surface	2	11.7647	0.0264328	FLNA, JAM3	17	33	19734	70.3529	0.997833	0.222649	0.206121
GOTERM_BP_DIRECT	GO:0030010~establishment of cell polarity	2	11.7647	0.0272235	PARD3, JAM3	17	34	19734	68.2837	0.998201	0.222649	0.206121
GOTERM_BP_DIRECT	GO:1990090~cellular response to nerve growth factor stimulus	2	11.7647	0.0272235	MAGI2, RAPGEF2	17	34	19734	68.2837	0.998201	0.222649	0.206121
GOTERM_BP_DIRECT	GO:0044331~cell-cell adhesion mediated by cadherin	2	11.7647	0.0311678	CDH5, CTNND1	17	39	19734	59.5294	0.999291	0.246118	0.227848
GOTERM_BP_DIRECT	GO:0051301~cell division	3	17.6471	0.0380376	PARD6B, PARD6A, PARD6G	17	385	19734	9.04538	0.999861	0.290354	0.268799
GOTERM_BP_DIRECT	GO:0007399~nervous system development	3	17.6471	0.0433979	APC, MAGI2, RAPGEF2	17	414	19734	8.41176	0.999961	0.320585	0.296786
GOTERM_BP_DIRECT	GO:0007155~cell adhesion	3	17.6471	0.0645258	MAGI1, APC, PARD3	17	517	19734	6.73592	1	0.461763	0.427484
GOTERM_BP_DIRECT	GO:0007409~axonogenesis	2	11.7647	0.0773453	PARD6B, PARD3	17	99	19734	23.451	1	0.531067	0.491643
GOTERM_BP_DIRECT	GO:0007286~spermatid development	2	11.7647	0.0788484	JAM2, JAM3	17	101	19734	22.9866	1	0.531067	0.491643
GOTERM_BP_DIRECT	GO:0030334~regulation of cell migration	2	11.7647	0.0900489	PARD6B, FLNA	17	116	19734	20.0142	1	0.589177	0.545439
GOTERM_BP_DIRECT	GO:0010976~positive regulation of neuron projection development	2	11.7647	0.0959701	MAGI2, RAPGEF2	17	124	19734	18.723	1	0.610476	0.565157

## Sheet: Cluster 3 - CC
Category	Term	Count	%	PValue	Genes	List Total	Pop Hits	Pop Total	Fold Enrichment	Bonferroni	Benjamini	FDR
GOTERM_CC_DIRECT	GO:0005923~bicellular tight junction	15	88.2353	1.18005e-29	MAGI1, IGSF5, MAGI3, MAGI2, PARD6G, TJP1, CDH5, PARD6B, PARD6A, APC, PARD3, RAPGEF2, JAM2, TJP2, JAM3	17	134	20887	137.535	1.12105e-27	1.12105e-27	1.01485e-27
GOTERM_CC_DIRECT	GO:0070160~tight junction	7	41.1765	2.59045e-14	TJP1, PARD6B, PARD6A, PARD3, PARD6G, JAM2, JAM3	17	28	20887	307.162	2.45748e-12	1.23046e-12	1.11389e-12
GOTERM_CC_DIRECT	GO:0005911~cell-cell junction	9	52.9412	5.55052e-13	MAGI1, CDH5, PARD3, MAGI3, MAGI2, CTNND1, FLNA, RAPGEF2, JAM3	17	193	20887	57.2944	5.2725e-11	1.75766e-11	1.59115e-11
GOTERM_CC_DIRECT	GO:0005912~adherens junction	7	41.1765	5.13018e-09	MAGI1, TJP1, CDH5, APC, PARD3, CTNND1, TJP2	17	199	20887	43.2187	4.87367e-07	1.21842e-07	1.10299e-07
GOTERM_CC_DIRECT	GO:0120157~PAR polarity complex	4	23.5294	7.36538e-09	PARD6B, PARD6A, PARD3, PARD6G	17	6	20887	819.098	6.99711e-07	1.39942e-07	1.26684e-07
GOTERM_CC_DIRECT	GO:0005886~plasma membrane	16	94.1176	3.07808e-08	MAGI1, MAGI3, MAGI2, CTNND1, PARD6G, TJP1, CDH5, PARD6B, PARD6A, APC, PARD3, FLNA, RAPGEF2, JAM2, TJP2, JAM3	17	5592	20887	3.51544	2.92417e-06	4.87363e-07	4.41192e-07
GOTERM_CC_DIRECT	GO:0016324~apical plasma membrane	7	41.1765	3.73938e-07	TJP1, PARD6B, IGSF5, PARD6A, PARD3, PARD6G, RAPGEF2	17	410	20887	20.9769	3.55234e-05	5.07487e-06	4.59409e-06
GOTERM_CC_DIRECT	GO:0030054~cell junction	5	29.4118	1.04094e-05	MAGI1, TJP1, CDH5, PARD3, MAGI3	17	187	20887	32.8515	0.000988405	0.000123611	0.000111901
GOTERM_CC_DIRECT	GO:0044291~cell-cell contact zone	3	17.6471	0.000176891	JAM2, JAM3, TJP2	17	26	20887	141.767	0.0166657	0.00186718	0.00169029
GOTERM_CC_DIRECT	GO:0005938~cell cortex	4	23.5294	0.000260407	PARD6B, PARD6A, PARD3, PARD6G	17	167	20887	29.4287	0.0244383	0.00247386	0.0022395
GOTERM_CC_DIRECT	GO:0016342~catenin complex	3	17.6471	0.000534283	CDH5, APC, CTNND1	17	45	20887	81.9098	0.0495032	0.00461426	0.00417712
GOTERM_CC_DIRECT	GO:0098636~protein complex involved in cell adhesion	2	11.7647	0.00382464	JAM2, JAM3	17	5	20887	491.459	0.305135	0.0302784	0.0274099
GOTERM_CC_DIRECT	GO:0009986~cell surface	4	23.5294	0.0127776	CDH5, IGSF5, CTNND1, JAM2	17	657	20887	7.48035	0.705269	0.0871247	0.0788708
GOTERM_CC_DIRECT	GO:0005829~cytosol	10	58.8235	0.0128394	TJP1, PARD6B, PARD6A, APC, PARD3, CTNND1, PARD6G, FLNA, RAPGEF2, TJP2	17	5649	20887	2.17498	0.707018	0.0871247	0.0788708
GOTERM_CC_DIRECT	GO:0048471~perinuclear region of cytoplasm	4	23.5294	0.0189241	APC, MAGI2, FLNA, RAPGEF2	17	761	20887	6.45807	0.837165	0.119853	0.108498
GOTERM_CC_DIRECT	GO:0043296~apical junction complex	2	11.7647	0.0219928	TJP1, PARD3	17	29	20887	84.7343	0.87908	0.130149	0.117819
GOTERM_CC_DIRECT	GO:0005634~nucleus	10	58.8235	0.0232898	TJP1, PARD6B, PARD6A, APC, MAGI3, MAGI2, CTNND1, PARD6G, FLNA, TJP2	17	6175	20887	1.98971	0.893404	0.130149	0.117819
GOTERM_CC_DIRECT	GO:0005813~centrosome	3	17.6471	0.0919096	PARD6A, APC, MAGI2	17	671	20887	5.49321	0.999895	0.474819	0.429836
GOTERM_CC_DIRECT	GO:0032991~protein-containing complex	3	17.6471	0.0949638	TJP1, MAGI2, RAPGEF2	17	684	20887	5.3888	0.999924	0.474819	0.429836

## Sheet: Cluster 3 - MF
Category	Term	Count	%	PValue	Genes	List Total	Pop Hits	Pop Total	Fold Enrichment	Bonferroni	Benjamini	FDR
GOTERM_MF_DIRECT	GO:0008013~beta-catenin binding	4	23.5294	7.79282e-05	TJP1, CDH5, APC, CTNND1	16	110	19304	43.8727	0.00458739	0.00308358	0.00282226
GOTERM_MF_DIRECT	GO:0045296~cadherin binding	5	29.4118	0.000104528	TJP1, CDH5, CTNND1, FLNA, TJP2	16	335	19304	18.0075	0.00614851	0.00308358	0.00282226
GOTERM_MF_DIRECT	GO:0044325~transmembrane transporter binding	4	23.5294	0.000184071	TJP1, CDH5, FLNA, TJP2	16	147	19304	32.8299	0.0108024	0.00362007	0.00331328
GOTERM_MF_DIRECT	GO:1990782~protein tyrosine kinase binding	3	17.6471	0.00100438	CDH5, CTNND1, TJP2	16	61	19304	59.3361	0.0575647	0.0148146	0.0135591
GOTERM_MF_DIRECT	GO:0005515~protein binding	16	94.1176	0.00198963	MAGI1, MAGI3, MAGI2, CTNND1, PARD6G, TJP1, CDH5, PARD6B, PARD6A, APC, PARD3, FLNA, RAPGEF2, JAM2, TJP2, JAM3	16	12754	19304	1.51356	0.110864	0.0229061	0.0209649
GOTERM_MF_DIRECT	GO:0031697~beta-1 adrenergic receptor binding	2	11.7647	0.00232943	MAGI2, RAPGEF2	16	3	19304	804.333	0.12855	0.0229061	0.0209649
GOTERM_MF_DIRECT	GO:0004385~guanylate kinase activity	2	11.7647	0.0077451	MAGI3, TJP2	16	10	19304	241.3	0.36792	0.0652801	0.0597479
GOTERM_MF_DIRECT	GO:0046332~SMAD binding	2	11.7647	0.0366688	MAGI2, FLNA	16	48	19304	50.2708	0.889653	0.270432	0.247514
GOTERM_MF_DIRECT	GO:0050839~cell adhesion molecule binding	2	11.7647	0.0530524	TJP1, TJP2	16	70	19304	34.4714	0.959892	0.347788	0.318314

## Sheet: KEGG Pathways of 18 Genes
Gene Symbol	Gene Name	Species	KEGG_PATHWAY
FYN	FYN proto-oncogene, Src family tyrosine kinase(FYN)	Homo sapiens	hsa04071:Sphingolipid signaling pathway,hsa04072:Phospholipase D signaling pathway,hsa04360:Axon guidance,hsa04380:Osteoclast differentiation,hsa04510:Focal adhesion,hsa04520:Adherens junction,hsa04611:Platelet activation,hsa04650:Natural killer cell mediated cytotoxicity,hsa04660:T cell receptor signaling pathway,hsa04664:Fc epsilon RI signaling pathway,hsa04725:Cholinergic synapse,hsa05020:Prio…
UGP2	UDP-glucose pyrophosphorylase 2(UGP2)	Homo sapiens	hsa00040:Pentose and glucuronate interconversions,hsa00052:Galactose metabolism,hsa00500:Starch and sucrose metabolism,hsa00520:Amino sugar and nucleotide sugar metabolism,hsa01100:Metabolic pathways,hsa01240:Biosynthesis of cofactors,hsa01250:Biosynthesis of nucleotide sugars,
CALM1	calmodulin 1(CALM1)	Homo sapiens	hsa04014:Ras signaling pathway,hsa04015:Rap1 signaling pathway,hsa04020:Calcium signaling pathway,hsa04022:cGMP-PKG signaling pathway,hsa04024:cAMP signaling pathway,hsa04070:Phosphatidylinositol signaling system,hsa04114:Oocyte meiosis,hsa04218:Cellular senescence,hsa04261:Adrenergic signaling in cardiomyocytes,hsa04270:Vascular smooth muscle contraction,hsa04371:Apelin signaling pathway,hsa0462…
F3	coagulation factor III, tissue factor(F3)	Homo sapiens	hsa04610:Complement and coagulation cascades,hsa04933:AGE-RAGE signaling pathway in diabetic complications,
COX19	cytochrome c oxidase assembly factor COX19(COX19)	Homo sapiens	hsa04714:Thermogenesis,
DOCK4	dedicator of cytokinesis 4(DOCK4)	Homo sapiens	hsa04015:Rap1 signaling pathway,
MAGI1	membrane associated guanylate kinase, WW and PDZ domain containing 1(MAGI1)	Homo sapiens	hsa04015:Rap1 signaling pathway,hsa04151:PI3K-Akt signaling pathway,hsa04530:Tight junction,hsa05165:Human papillomavirus infection,
PCYT1B	phosphate cytidylyltransferase 1B, choline(PCYT1B)	Homo sapiens	hsa00440:Phosphonate and phosphinate metabolism,hsa00564:Glycerophospholipid metabolism,hsa01100:Metabolic pathways,hsa05231:Choline metabolism in cancer,
PTPN13	protein tyrosine phosphatase non-receptor type 13(PTPN13)	Homo sapiens	hsa04210:Apoptosis,
SNX3	sorting nexin 3(SNX3)	Homo sapiens	hsa04144:Endocytosis,
SMC1A	structural maintenance of chromosomes 1A(SMC1A)	Homo sapiens	hsa04110:Cell cycle,hsa04114:Oocyte meiosis,
TBL1X	transducin beta like 1 X-linked(TBL1X)	Homo sapiens	hsa04310:Wnt signaling pathway,
